# Supplementary material for: The lncRNA lincNMR regulates nucleotide metabolism via a YBX1 - RRM2 axis in cancer
Source: Nat Commun. 2020 Jun 25;11:3214. doi: 10.1038/s41467-020-17007-9 (PMC7316977; doi:10.1038/s41467-020-17007-9)
Supplement: Supplementary file 3 — Supplementary Data 1 [file 41467_2020_17007_MOESM3_ESM.xlsx]

## Sheet: S1
Supplementary Data 1: Raw CT values of lncRNAs screened for expression in nine liver cancer cell lines
Gene ID	Gene Symbol	HLE	HLF	FLC-4	SNU-387	PLC/PRF15	Huh6	Huh7	SK-Hep1	HepG2	AVERAGE
ENSG00000262477.1	AC021224	18.1339	18.2817	16.7431	17.1302	18.7828	17.2677	20.288	18.1873	18.4823	18.1441
ENSG00000232527.3	RP11-14N7.2	21.4296	20.7581	16.3015	16.1495	19.2282	17.7815	20.9254	20.6085	18.3234	19.0562
ENSG00000177410.8	ZFAS1	20.2361	19.8516	17.9752	17.9597	19.0222	18.654	21.2951	19.308	19.6995	19.3335
ENSG00000226950.2	DANCR	21.5526	20.6469	18.7258	19.9826	19.4342	18.6244	19.709	20.5693	19.9301	19.9083
ENSG00000232388.2	linc00493	21.763	20.9101	19.6732	19.4789	19.3777	18.9326	22.3126	19.9903	20.3481	20.3096
ENSG00000259758.1	CASC7	22.5879	22.6515	21.0042	21.1749	22.44	20.5944	22.7185	21.8118	21.6164	21.8444
ENSG00000244306.5	CTD-2314B22	22.2047	22.8813	20.572	20.871	22.2016	22.2517	24.4607	21.7575	21.8643	22.1183
ENSG00000206195.6	AP000525	22.1621	22.7423	20.539	20.8175	22.6894	22.238	24.44	21.763	21.921	22.1458
ENSG00000228294.2	BMS1P17	22.8914	22.3774	21.8756	21.9561	21.4742	22.449	23.8649	22.2323	22.0208	22.3491
ENSG00000212978.5	AC016747	22.6145	22.5273	21.6718	21.3004	21.8651	21.9377	24.4251	22.3479	23.3123	22.4447
ENSG00000225210.5	AL589743	22.5261	22.9031	21.8628	21.4174	21.5104	22.6528	25.3166	22.2036	21.9546	22.483
ENSG00000233137.2	RP11-220I1.1	23.5301	23.388	21.921	21.5393	21.5021	22.2808	22.3735	23.2023	22.7857	22.5025
ENSG00000188206.5	HNRNPU-AS1	24.5807	23.5705	22.2052	22.3172	22.1695	22.4669	22.7326	22.9002	22.794	22.8596
ENSG00000272872.1	LL22NC03-N14H11	23.3276	23.179	23.1843	22.668	21.7678	23.7521	26.4425	22.3193	22.6971	23.2597
ENSG00000257167.2	TMPO-AS1	23.1575	22.8205	23.239	22.8335	22.9303	23.2677	24.6244	23.1657	23.9706	23.3343
ENSG00000237523.1	LINC00857	22.659	22.8021	23.3161	22.5331	22.1965	21.8947	24.0199	23.5065	27.3597	23.3653
ENSG00000215394.4	BMS1P18	23.5734	23.5788	23.0255	22.8503	22.6958	23.4462	24.9203	23.2758	23.2856	23.4058
ENSG00000225733.1	FGD5-AS1	24.3564	23.9209	22.5965	22.3037	23.1917	22.8351	24.613	24.2494	23.8147	23.5424
ENSG00000215424.5	MCM3AP-AS1	24.8048	24.8322	23.6302	24.3125	23.7698	24.253	23.9434	23.938	24.8106	24.2549
ENSG00000236751.1	RP1-30G7	23.609	23.7569	23.4942	24.713	23.283	24.4597	27.7433	23.8766	24.1995	24.3484
ENSG00000259153.1	RP6-65G23.3 (lincNMR)	26.2959	25.8048	22.2259	23.0096	24.2047	22.668	25.6711	23.7237	25.5928	24.3552
ENSG00000255135.3	RP11-111M22	26.2559	25.581	23.9145	22.272	23.9894	23.4908	25.6173	25.3717	24.9927	24.6095
ENSG00000236519.1	AL773604	25.9838	26.001	25.3062	25.4487	24.7515	25.3161	26.4181	25.9555	25.6837	25.6516
ENSG00000271762.1	LUCAT1	25.4705	25.3388	25.5526	24.0278	25.4847	25.4411	27.976	26.779	26.2084	25.8088
ENSG00000272761.1	RP11-572C15	25.5392	26.5512	25.2886	23.1375	28.205	28.5629	26.8957	22.2094	28.9195	26.1454
ENSG00000243224.1	RP5-1157M23	26.8464	26.8927	26.5328	26.5406	24.3553	25.9366	27.3377	26.5988	25.9236	26.3294
ENSG00000245694.4	CRNDE	24.8859	26.9186	23.7435	23.8967	23.5569	25.5512	26.2905	25.7741	36.4707	26.3431
ENSG00000267296.2	CEBPA-AS1	28.8669	31.729	24.9456	28.5278	24.1892	23.0022	24.5284	27.5005	23.9951	26.365
ENSG00000204832.5	ST8SIA6-AS1	23.5436	23.4964	22.3605	29.5989	22.7326	21.9285	24.64	33.3389	36.2507	26.4322
ENSG00000238045.5	AC009133	26.1451	25.904	25.4355	25.2167	27.8858	29.4714	28.4837	27.3105	26.7852	26.9598
ENSG00000272097.1	RP11-421M1	26.9654	26.6692	27.4712	25.7262	26.3004	27.6614	28.1956	26.7157	27.4782	27.0204
ENSG00000249592.1	RP11-440L14	26.5505	26.8949	27.1822	26.9188	24.267	27.8558	27.5449	28.752	28.179	27.1272
ENSG00000270145.1	CTD-2267D19	27.5196	28.5179	26.353	25.7799	27.2125	26.1709	29.3071	26.6791	28.1382	27.2976
ENSG00000253877.1	linc01608	21.4635	22.4685	20.719	32.854	21.2958	34.3453	20.3476	40	33.3734	27.4297
ENSG00000262482.1	LA16c-321D4	27.6207	27.6466	27.2526	26.5266	26.9744	27.4315	28.6842	27.5494	28.2356	27.5468
ENSG00000273424.1	CTA-223H9	28.6189	27.9302	26.774	27.1483	26.9301	27.1963	27.7217	28.6422	28.3753	27.7041
ENSG00000253898.1	RP11-51M18	29.4155	24.5032	21.625	24.7837	20.6893	28.577	20.7221	40	40	27.8129
ENSG00000225383.2	SFTA1P	21.9141	21.8984	20.3852	25.4779	40	32.985	35.4349	20.9054	34.1569	28.1286
ENSG00000226330.1	ST8SIA6-AS1	34.9234	38.028	22.823	23.7694	25.3104	24.9454	28.2023	32.5754	25.4924	28.4522
ENSG00000285219.1	HULC	32.6818	32.7461	29.1662	31.9714	27.9297	23.5172	21.7528	31.9038	24.4201	28.4543
ENSG00000236643.1	RP11-175D17	31.1299	29.9301	27.8948	28.0817	27.8091	27.4171	27.6458	29.6933	27.8751	28.6085
ENSG00000243230.1	RP11-286H14	28.9297	33.4804	40	29.6413	25.92	25.4335	26.1584	26.4574	25.7342	29.0839
ENSG00000270933.1	CTD-2227E11	31.274	30.9124	29.861	31.2126	26.6362	25.7717	27.9511	30.8058	27.8248	29.1388
ENSG00000240498.2	ANRIL	24.6439	24.5309	24.189	40	25.4462	30.5796	25.9406	40	33.5286	29.8732
ENSG00000273356.1	RP11-804H8	31.3302	30.9326	29.8681	27.487	30.2182	31.7097	30.614	29.0115	30.0191	30.1323
ENSG00000237978.1	RP11-385J1	40	35.8774	24.603	28.9296	33.2238	24.2714	24.8041	30.3178	31.8993	30.4363
ENSG00000240710.1	RP11-430C7	30.3232	30.6695	32.2758	28.1241	33.8423	29.4443	29.5896	29.9397	31.6211	30.6478
ENSG00000260032.1	NORAD	32.9157	31.5362	31.3058	30.2623	32.0884	30.5801	32.3059	33.1158	30.7284	31.6487
ENSG00000224034.1	RP11-445P17	35.7532	39.8133	31.6024	26.6725	30.3923	30.9384	31.3019	33.3235	31.6308	32.3809
