# Supplementary material for: The lncRNA lincNMR regulates nucleotide metabolism via a YBX1 - RRM2 axis in cancer
Source: Nat Commun. 2020 Jun 25;11:3214. doi: 10.1038/s41467-020-17007-9 (PMC7316977; doi:10.1038/s41467-020-17007-9)
Supplement: Supplementary file 4 — Supplementary Data 2 [file 41467_2020_17007_MOESM4_ESM.xlsx]

## Sheet: S2
Supplementary Data 2: List of candidates identified in lincNMR RAP-MS
List of candidates identified in lincNMR in vivo RAP-MS. 701 proteins or isoforms were identified in the proteomic analysis of the pulldown and quantified with their fold change (log2 FC) and statistical significance (-log10 adjusted p-value) comparing crosslinked (XL) to non-crosslinked (no XL) samples. 48 candidates were enriched by FC > 2 (log2 FC >1) and adj. p < 0.001. For 43 proteins with u…
Gene Symbol	log2 FC XL vs. no XL	adj. p-value XL vs. no XL -log10	Survival HCC logRank-test p-value
Ybx1	1.0755	3.13392	4.3e-08
Cirbp	1.1205	3.03594	1.1e-06
Hnrnpcl1	2.599	3.27773	2.8e-06
Fubp1	1.364	3.09009	5.1e-06
Alyref	1.1105	3.13392	3.2e-05
Hnrnph1	1.272	3.13392	9.6e-05
Srsf2	1.4075	3.27773	0.00084
Raly	1.0305	3.04348	0.0016
Srsf5	1.199	3.17046	0.0019
Syne1	1.2555	3.13611	0.0026
Ncl	1.3585	3.13392	0.0031
Hnrnpm	1.1	3.1193	0.0047
Ewsr1	1.544	3.13392	0.0055
Srsf3	1.391	3.26192	0.0084
Srsf9	1.145	3.02806	0.0118
Bud13	1.0975	3.09448	0.0165
Hnrnpdl	1.241	3.03717	0.0165
Hnrnpf	1.131	3.13392	0.022
Hnrnpc	1.8515	3.27773	0.028
Ddx17	1.013	3.02811	0.0324
Mfap1	2.189	3.34698	0.039
Pnn	1.0285	3.03594	0.0423
Elavl1	1.3785	3.27773	0.053
Syncrip	1.073	3.13392	0.078
Hnrnpa2b1	1.843	3.27773	0.094
U2af1	1.4635	3.13392	0.095
Hnrnpk	1.5235	3.27773	0.1
Srsf7	1.3045	3.23707	0.1
Rnps1	1.0165	3.09448	0.1081
Hnrnpab	1.2635	3.1193	0.1229
Thrap3	1.1085	3.13392	0.13
Znf326	1.245	3.09795	0.132
Ybx3	1.0755	3.13392	0.173
Taf15	1.8765	3.27773	0.18
Hnrnpa0	1.018	3.02811	0.194
Pabpn1	1.322	3.11372	0.1944
Zc3h18	1.2605	3.04348	0.2634
Fus	1.612	3.17046	0.3
Srsf6	1.7785	3.27773	0.35
Hnrnpa1	1.345	3.27773	0.35
Rbm3	1.1645	3.13392	0.36
Khsrp	1.204	3.11372	0.4505
Srsf4	2.1765	3.27773	0.51
Hnrnpc	1.8515	3.27773
Hnrnpc	1.842	3.17046
Hnrnpk	1.5235	3.27773
Fubp1	1.3195	3.09009
Hnrnpa1	1.3045	3.23707
Rbm4b	1.2565	2.98533
Sf3b4	1.2245	2.85431
Hnrnph3	1.2215	2.85431
Hnrnpd	1.218	2.8557
Rbm4	1.146	2.71141
Srsf1	1.1445	2.99063
Hnrnpa3	1.084	2.92396
Tardbp	1.041	2.70801
Khdrbs1	1.0315	2.64706
Pspc1	1.022	2.81612
Spen	0.9955	2.8349
Hnrnpr	0.9945	3.03594
Rbmx	0.9825	2.68593
Cirbp	0.979	3.03594
Pcbp1	0.9765	2.9682
Rbbp6	0.9735	2.59813
Cdk11b	0.9725	3.04348
Rbm14	0.9605	2.81881
Ik	0.96	2.98731
Hnrnph2	0.95	3.02806
Matr3	0.946	3.03594
Znf638	0.946	2.72173
Ddx41	0.9455	3.03594
Bclaf1	0.943	2.62384
Ddx5	0.9415	3.03594
Pcbp2	0.937	3.03594
Rbpms	0.9185	3.01284
Ptbp2	0.9005	2.9995
Ubtf	0.9005	2.59813
Wbp11	0.8975	2.96635
Myef2	0.8915	2.9682
Sf3b2	0.887	2.63731
Grsf1	0.879	2.85898
Ilf3	0.8785	2.9682
Srrt	0.875	2.92798
Sap18	0.857	2.39946
Hnrnpl	0.831	2.89463
Snw1	0.83	2.83469
Cpsf6	0.8175	2.70654
Acin1	0.8035	2.84566
Tcof1	0.7925	2.64
Ddx42	0.7845	2.81612
Fubp3	0.7755	2.48106
Sfpq	0.7685	2.52517
Tcof1	0.7645	2.59592
Dazap1	0.751	2.39946
Tra2b	0.7435	2.70431
Ncoa5	0.74	2.60719
Snrnp70	0.7375	2.58184
Ppia	0.735	2.3876
Chd1	0.7235	2.39946
Cdk11a	0.7205	2.65037
Lrpprc	0.7195	2.64
Prpf6	0.7155	2.52517
Ptbp1	0.7145	2.65037
Phf6	0.7115	2.46709
Api5	0.71	2.45153
Npm1	0.709	1.87258
Tra2a	0.7075	2.52235
Mccc2	0.7045	1.99132
Rbm8a	0.7015	2.59747
Ccar2	0.6995	2.4342
Nup153	0.6865	2.18246
Marcks	0.682	2.58184
Racgap1	0.6815	1.90361
Ssb	0.68	2.53959
Srsf10	0.6765	2.56065
Sart1	0.6705	2.58184
Ilf2	0.664	2.52517
Prpf40a	0.6635	2.34201
Hspa9	0.6565	2.54838
Srrm1	0.6545	2.52235
Cpsf7	0.6455	1.99479
Rbm25	0.633	2.22579
Lmnb2	0.6285	2.46709
Rbm27	0.618	2.39946
Aqr	0.6175	2.33789
Tia1	0.616	2.38959
Tuba1a	0.608	2.16227
Ppil4	0.597	2.36777
Celf1	0.5855	2.07679
Ahnak2	0.5845	2.38265
Prdx3	0.5805	2.38265
Srrm2	0.578	2.23963
Nono	0.5735	2.12171
Mbnl1	0.5715	2.33743
Ythdc1	0.57	2.21579
Hist1h2ab	0.569	1.93916
Tmpo	0.56	2.32768
Anln	0.5555	2.2973
Rbm10	0.554	2.27205
Lmna	0.55	2.25387
Tubb	0.549	1.96467
Krt16	0.547	0.930806
Tufm	0.5465	1.79551
Zfr	0.5445	2.12021
Sap30bp	0.539	2.09576
Rps3a	0.5385	2.12021
Emd	0.5325	2.23963
Safb	0.531	2.06584
Ncbp1	0.5295	2.11628
Nktr	0.529	2.0439
Acaca	0.5275	2.07679
Rbm15b	0.5265	2.17381
Hnrnpu	0.525	2.21246
Krt14	0.5235	0.861661
Rbm26	0.523	1.93916
Cstf2	0.5165	1.68042
Tubb4b	0.514	1.90878
Ddx23	0.5055	2.05976
Fip1l1	0.505	2.1663
Hnrnpul1	0.505	2.14555
Tcerg1	0.5005	1.52643
Kif23	0.4995	2.0456
Gpatch8	0.499	1.92425
Snrnp40	0.497	1.94127
Krt9	0.496	1.15331
Ppig	0.495	1.99479
Prpf3	0.4845	1.53481
Canx	0.4815	2.09971
Txndc5	0.481	1.5888
Krt19	0.478	0.983204
Sf3b1	0.4755	1.99479
Rbm7	0.4735	1.99479
Pabpc1	0.4685	1.99373
Rbm15	0.465	1.99479
Zc3h13	0.465	1.49187
Vapa	0.4535	1.99373
Tial1	0.4525	1.96688
Ywhaq	0.439	1.97366
Son	0.4375	1.95924
Kif4a	0.4335	1.5399
Sfswap	0.4325	1.93916
Dhx9	0.4225	1.89235
Eif5a	0.4175	1.46452
Safb2	0.416	1.90438
Prpf8	0.413	1.89223
Sf3a3	0.4125	1.78061
Ncbp2	0.4095	1.79551
Acat1	0.4095	1.77646
Hspd1	0.4095	1.75864
Krt17	0.4095	0.618937
Slu7	0.406	1.50724
Pdia3	0.404	1.65347
Puf60	0.391	1.70211
P4hb	0.384	1.53401
Xrn2	0.3785	1.72374
Krt71	0.376	1.29386
Gmps	0.375	1.72374
Nup155	0.3745	1.31974
U2af2	0.3735	1.30438
Csta	0.372	0.618937
Krt5	0.3695	0.900433
Prpf4b	0.3675	1.67444
Rpl8	0.367	0.973477
Krt6a	0.3625	0.922866
Krt6b	0.3555	0.919299
Rtcb	0.3535	1.64755
Dhx15	0.353	1.65347
Cactin	0.353	1.65218
Hnrnpul2	0.3525	1.65013
Adar	0.3525	1.61527
Dsc1	0.35	0.622086
Krt1	0.3495	0.982715
Rpa2	0.343	1.61592
Rbm5	0.343	1.47234
Dsp	0.3425	0.953907
Mmtag2	0.3365	1.23699
Snrnp200	0.333	1.56052
Mki67	0.3325	1.56988
Rbm22	0.3275	1.01463
Hadha	0.3265	1.45819
Pccb	0.325	1.53354
Plec	0.3185	1.47784
Pabpc4	0.317	1.47729
Sf1	0.314	1.34599
Jup	0.3125	0.653164
Actn1	0.3095	1.47234
Erh	0.3095	1.44098
Ddx46	0.302	1.40813
Krt72	0.301	0.804886
Cpsf1	0.3005	1.41715
Krt4	0.2935	0.795537
Vim	0.293	1.15479
Setsip	0.2925	1.02062
Rbm6	0.289	1.17082
Txn	0.288	0.578958
Clic1	0.285	1.3649
Akap8	0.2835	1.30048
Wdr33	0.277	1.32915
Snrpgp15	0.2625	1.16798
Ahnak	0.256	1.21751
Mapre1	0.254	0.823068
Dhx8	0.2515	1.12075
Supt5h	0.2485	1.17677
Xrcc6	0.248	1.16632
HSP70	0.247	1.16212
Ddx50	0.2425	0.775975
Rps4x	0.2365	1.12069
Krt10	0.236	0.476867
Cfl1	0.235	0.868399
Fbl	0.231	1.0833
Cherp	0.229	0.993018
Dnaja3	0.2285	1.08767
Gpatch4	0.226	1.07969
Sf3a1	0.225	1.07126
Cdsn	0.225	0.598134
Hadhb	0.2245	1.05041
Hspa8	0.223	1.01247
Rrp9	0.213	0.99899
Rbm39	0.211	0.949665
Luc7l	0.2105	1.00815
Luc7l3	0.2075	0.983684
Hspa5	0.2075	0.780796
Ktn1	0.206	0.983684
Rbm12	0.2045	0.59716
Pdha1	0.203	0.950455
Pqbp1	0.203	0.930806
Actn4	0.2015	0.959674
Rbm12b	0.193	0.900433
Ppib	0.19	0.886084
Atp5b	0.182	0.854896
Trim28	0.1795	0.829594
Prdx4	0.179	0.685489
Recql	0.1785	0.843838
Calml5	0.1785	0.352125
Rbm17	0.1775	0.840119
Prkdc	0.175	0.762777
Parp1	0.172	0.794933
Rcc2	0.169	0.786523
Sec61a1	0.169	0.733026
Flna	0.1685	0.7877
Zc3h14	0.1675	0.7877
Calm1	0.163	0.570429
Flg2	0.163	0.258923
Ranbp2	0.161	0.720917
Wdr18	0.1525	0.686439
Cdk12	0.1475	0.674857
Bub3	0.1385	0.618937
Poldip3	0.1385	0.580563
Cdc5l	0.138	0.56316
Hist3h3	0.1345	0.558835
Sf3b3	0.1345	0.483196
Flnb	0.133	0.591807
Vat1	0.128	0.564184
Nsun2	0.1275	0.571877
Ddx3x	0.119	0.529276
Prdx1	0.1165	0.339146
Rgpd4	0.1105	0.401618
Kpnb1	0.1105	0.201457
Ppme1	0.1075	0.454677
Tmed4	0.1065	0.455877
Rps2	0.1065	0.445322
Cwc22	0.106	0.397949
Nxf1	0.103	0.368623
Prmt1	0.1025	0.414905
Galnt2	0.1005	0.410634
Numa1	0.0945	0.306599
Calr	0.094	0.335401
Mboat7	0.0885	0.366712
Zranb2	0.088	0.354018
Eftud2	0.086	0.332484
Cse1l	0.085	0.197815
Supt16h	0.084	0.342831
Srek1	0.082	0.311724
Zc3h4	0.082	0.242277
Snrpd1	0.077	0.296814
Ndc1	0.0765	0.289589
Eif4a3	0.074	0.286333
Glud1	0.0675	0.218497
Hist1h4a	0.067	0.238683
Pak1ip1	0.067	0.201457
Nol10	0.0575	0.144155
Ddx1	0.0515	0.183177
Ssrp1	0.049	0.171245
Lgals1	0.049	0.157152
Dsg1	0.0485	0.123058
Ddb1	0.046	0.163809
Crnkl1	0.0445	0.157152
Hcfc1	0.043	0.150852
Slc25a4	0.0365	0.123933
Rps27l	0.036	0.123118
Dstn	0.036	0.080791
Trap1	0.032	0.0825522
Slc25a6	0.027	0.085109
Cmtr1	0.025	0.0741399
Acadvl	0.0235	0.075617
Rpl23	0.0225	0.0644723
Wdr36	0.021	0.0680363
Pwp2	0.0205	0.0680363
Nkrf	0.0205	0.0680363
Cstf3	0.0175	0.0573904
Krt2	0.0155	0.0490174
Cd44	0.014	0.0435004
Rnmt	0.0125	0.039156
Chd5	0.012	0.0372742
Gpatch1	0.0105	0.0317252
Azgp1	0.01	0.01796
Slco4c1	0.006	0.0167538
Slc25a11	0.0035	0.00704208
Pdhb	0.0015	0.00450301
Ssr4	0.0015	0.00450301
Prpf19	-0.0005	0.00186416
Immt	-0.0015	0.00450301
Hsd17b10	-0.0025	0.00691522
Smu1	-0.004	0.00860719
Tmed10	-0.006	0.0145954
Flnc	-0.008	0.0225282
Rps6	-0.008	0.01796
Mcm5	-0.0085	0.0254312
Uqcrc2	-0.0125	0.0332273
Lmnb1	-0.014	0.0437084
Slc25a5	-0.019	0.059397
Cct8	-0.021	0.0680363
Mcm2	-0.021	0.0620669
S100a7	-0.022	0.0710662
Slc25a3	-0.025	0.0765614
Myo1c	-0.0255	0.0827358
Eno1	-0.0255	0.0680363
Uba1	-0.0295	0.0984406
Ddx39a	-0.0315	0.0961035
Rpa1	-0.0335	0.114901
Mrps5	-0.0345	0.104816
Rad50	-0.0355	0.123058
Hdlbp	-0.0355	0.107735
Rtn3	-0.0355	0.0854124
Top1	-0.038	0.124382
Supt6h	-0.038	0.10602
Acot9	-0.0385	0.132979
Ifitm3	-0.0385	0.130671
Dhx16	-0.0405	0.141936
Nup93	-0.042	0.132584
Sltm	-0.043	0.0680363
Ddx39b	-0.0435	0.144999
Ptpn1	-0.0435	0.127117
Krt78	-0.044	0.156788
Cstf2t	-0.045	0.142161
Tmed9	-0.0485	0.157022
Cpne3	-0.0505	0.177586
Stt3a	-0.051	0.173557
Lbr	-0.0515	0.183177
Rab11b	-0.0545	0.201922
Skiv2l2	-0.056	0.207256
Yes1	-0.056	0.201047
Osbp	-0.0575	0.204642
Rcc1	-0.0585	0.213684
Rbbp7	-0.0605	0.227636
U2surp	-0.0655	0.244886
Galnt7	-0.067	0.260689
Zcchc17	-0.067	0.258923
Plrg1	-0.0695	0.275004
Xpo1	-0.071	0.279835
Rpl6	-0.0735	0.246513
Mcm7	-0.0745	0.298358
Csde1	-0.0745	0.298048
Ywhaz	-0.08	0.32652
Copa	-0.082	0.335401
Nup205	-0.0825	0.296949
Ddx21	-0.0835	0.342281
Atp2a2	-0.0855	0.352125
Xrcc5	-0.086	0.352125
Nat10	-0.088	0.360372
Hat1	-0.0885	0.335401
Tmed2	-0.089	0.334081
Apmap	-0.0925	0.38665
Sqrdl	-0.0935	0.373814
Mdh2	-0.0935	0.279835
Hacd3	-0.097	0.407776
Hsp90b1	-0.0975	0.373814
Copb1	-0.1005	0.42024
Hdac1	-0.101	0.364976
Rab3b	-0.101	0.26884
Rpl18a	-0.102	0.434238
Dkc1	-0.102	0.404321
Scaf11	-0.103	0.434238
Vdac3	-0.1035	0.40707
Wdr3	-0.104	0.405025
Gnb2	-0.106	0.315406
Cyfip2	-0.107	0.394537
Luc7l2	-0.1085	0.466491
Eef1g	-0.111	0.408855
Cad	-0.114	0.50189
Rer1	-0.1155	0.451347
Myof	-0.1165	0.508598
Sun1	-0.118	0.461921
Stt3b	-0.118	0.456148
B4dln1	-0.1195	0.400759
Smc4	-0.122	0.516351
Tbl3	-0.1225	0.548399
Chd4	-0.1225	0.516351
Copb2	-0.1225	0.508889
Sec63	-0.1235	0.380387
H2afy	-0.124	0.539474
Hm13	-0.128	0.484637
Rps11	-0.129	0.580563
Top2b	-0.1295	0.542756
Spryd4	-0.132	0.413739
Rab1a	-0.1325	0.570429
Atl3	-0.1335	0.599663
Aldh18a1	-0.1335	0.579585
Wdr75	-0.136	0.618937
Dnajc11	-0.137	0.622086
Krt18	-0.137	0.365225
Cav1	-0.144	0.66333
Nkap	-0.1465	0.655657
Rab8a	-0.147	0.564184
Rab21	-0.148	0.639423
Rab14	-0.1485	0.571877
Dnmt1	-0.15	0.582362
Myh9	-0.1505	0.680883
Fam133a	-0.152	0.514455
Anxa2	-0.1525	0.686439
Colgalt1	-0.154	0.554764
Mcm3	-0.1545	0.71823
Cers2	-0.1565	0.680883
Ywhab	-0.1585	0.739734
Rps14	-0.1585	0.727297
Lclat1	-0.1585	0.554764
Mat2a	-0.1595	0.749273
Rab8a	-0.16	0.676965
Tm9sf4	-0.1605	0.739611
Cds2	-0.162	0.733026
Pdlim7	-0.166	0.774013
Itga3	-0.166	0.758593
Atp5c1	-0.166	0.752713
Ergic2	-0.1675	0.777348
Ap2m1	-0.169	0.75185
Ddx18	-0.1695	0.685489
Utp15	-0.1715	0.804886
Atp1a1	-0.1715	0.742028
Scaf1	-0.1725	0.805523
Itgb1	-0.1735	0.814521
Rpn2	-0.175	0.764706
Rab10	-0.1755	0.632452
Ywhah	-0.176	0.726859
Tomm40	-0.178	0.814521
Rps7	-0.179	0.802357
Erap1	-0.179	0.764598
Gnl3	-0.1795	0.848218
Rac3	-0.181	0.841441
Abce1	-0.1815	0.814788
Arcn1	-0.182	0.775745
Ddost	-0.1835	0.868399
Ap1m1	-0.1845	0.649745
Rtn4	-0.185	0.752713
Gls	-0.1855	0.868399
Rps23	-0.1855	0.841114
Col18a1	-0.1855	0.777348
Rab35	-0.1855	0.721666
Mccc1	-0.1875	0.858875
Rab7a	-0.1895	0.776833
Arf4	-0.2	0.843838
Phb2	-0.2015	0.95942
Snd1	-0.204	0.953907
Timm44	-0.207	0.899078
Rps24	-0.2125	1.01597
Hist1h2bb	-0.213	0.89904
Mcu	-0.215	0.858875
Svil	-0.216	1.03336
Sec13	-0.216	1.03256
Mcm6	-0.2165	1.01247
Lgals3bp	-0.217	1.02808
Rpl15	-0.222	1.04368
Top2a	-0.2235	1.06695
Plcb4	-0.226	0.993018
Rras2	-0.2265	1.07565
Pdia4	-0.228	1.08405
Rab1b	-0.229	1.09493
Rpl27	-0.229	1.08767
Rab5c	-0.23	1.01852
Pfn1	-0.2315	0.814521
Hist1h1a	-0.2325	0.954382
Dhx38	-0.234	1.12069
Aifm1	-0.234	1.0833
Cfap20	-0.234	1.05041
Arg1	-0.234	1.01015
Sdha	-0.235	1.12307
Capza1	-0.236	1.12574
Rps27a	-0.236	0.930806
Ebp	-0.236	0.68207
Rab6a	-0.242	1.07625
Arl6ip4	-0.244	1.06933
Ticam2	-0.2445	1.11268
Iqgap1	-0.245	1.16494
Eif3h	-0.245	1.14217
Dcd	-0.248	1.17082
Atp5a1	-0.248	1.16612
Nomo2	-0.2485	0.985023
Prkca	-0.249	1.18516
Smarca5	-0.2515	1.05953
Rpl3	-0.252	1.12075
Rps27	-0.253	1.18883
Rpn1	-0.2535	1.07045
Tmem263	-0.2595	0.483196
Acbd3	-0.262	1.01247
S100a9	-0.2625	0.814521
Pigt	-0.2635	1.02105
Fxr1	-0.2655	1.27105
Emg1	-0.2665	1.28293
Cyb5r3	-0.2665	1.20413
Vps26a	-0.271	1.30181
Uqcrfs1	-0.271	1.08318
Arf5	-0.271	0.981658
Psmd6	-0.2715	1.28329
Nop2	-0.2735	1.29065
Spcs3	-0.2735	0.864968
Cltc	-0.274	1.27016
Rpl30	-0.274	0.990182
Epha2	-0.2745	0.868399
Pdia6	-0.2755	1.12075
Prmt5	-0.2785	1.33464
Rab5b	-0.2805	1.33616
Rras	-0.2825	1.35239
Polr2h	-0.2825	1.34614
Tm9sf3	-0.283	1.28448
Rab13	-0.286	0.893905
Rab2a	-0.2865	1.16866
Mlec	-0.2875	1.04893
Slc25a13	-0.2925	1.38716
Hist1h2bn	-0.294	1.3926
Psma7	-0.2955	1.33853
H1f0	-0.2965	1.28249
Nceh1	-0.2975	1.41767
Tomm22	-0.3005	1.38716
Pcca	-0.302	1.12075
Acsl4	-0.3035	1.33643
Ywhae	-0.304	1.4377
Hsd17b4	-0.305	1.45515
Degs1	-0.3055	1.38246
Ran	-0.308	1.44782
Fn1	-0.308	1.41715
Gnb1	-0.3085	1.384
Higd1a	-0.309	1.3677
Mt-co2	-0.3095	1.40813
Dars	-0.311	1.44802
Rpl12	-0.311	1.3312
Mrpl45	-0.3125	1.38716
Dync1h1	-0.314	1.33853
Rps15a	-0.316	1.50085
G6pd	-0.3185	1.50227
Wdr12	-0.319	1.50942
Esyt1	-0.322	1.5143
Eef2	-0.3235	1.28329
Rab5a	-0.327	1.54582
Tfrc	-0.335	1.05551
Hist1h1b	-0.3355	1.16866
Fasn	-0.336	1.58572
Acsl3	-0.339	1.48867
Arpc2	-0.344	1.32635
Pfkl	-0.345	1.1688
Lman1	-0.346	1.60899
Faf2	-0.3505	1.62259
Atp6v0d1	-0.3505	1.4434
Mvp	-0.3525	1.59693
Ganab	-0.3535	1.50942
Ganab	-0.3535	1.48867
Padi2	-0.3555	1.63121
Vars	-0.357	1.64594
Strap	-0.357	1.54928
Mtch2	-0.3585	1.57942
Dync1i2	-0.36	1.61631
Arf1	-0.3625	1.68674
Coro1c	-0.3655	1.41715
Actg1	-0.3665	1.62259
Mars	-0.368	1.67444
Vdac2	-0.369	1.71304
Hist1h1e	-0.369	1.13166
Rpl21	-0.372	1.65347
Atad5	-0.375	1.70371
Pc	-0.3755	1.17452
Psmd3	-0.376	1.72374
Hist1h1d	-0.376	1.16397
Actb	-0.3775	1.69729
Msn	-0.3775	1.65998
Hist1h1c	-0.382	1.15172
Arl8b	-0.3825	1.70371
Psmb5	-0.3855	1.2945
Eif3l	-0.3995	1.83611
Rp9	-0.401	1.60007
Pcyox1	-0.4015	1.68674
Rps8	-0.4105	1.88248
Acta1	-0.413	1.89223
Capzb	-0.419	1.78055
Seh1l	-0.4225	1.46452
Eif2s1	-0.423	1.92199
Rpl5	-0.425	1.87598
Sfxn3	-0.425	1.843
Fabp5	-0.4335	1.85884
Srsf11	-0.434	1.93
Gnai2	-0.4365	1.96688
Ahcy	-0.4395	1.97553
Kat7	-0.4435	1.66846
42980	-0.444	1.98643
Cdc42	-0.4445	1.96315
Eif3b	-0.446	1.99373
Eif6	-0.447	1.96467
Paics	-0.448	1.99479
Endod1	-0.4495	1.99479
Sfxn1	-0.451	1.99479
Eml4	-0.451	1.92199
Ap2b1	-0.454	1.70713
Rap1a	-0.4605	1.95924
Krt8	-0.465	1.3926
Col3a1	-0.4665	2.01662
ssb	-0.477	2.06584
Atp5f1	-0.4805	1.74764
Eif4a1	-0.484	2.05047
Prss1	-0.484	1.92199
Sbsn	-0.488	1.99906
Pip	-0.488	1.71304
Twf1	-0.49	2.07767
Psmb6	-0.4915	1.90438
Tmem43	-0.4985	2.14555
Rpl9	-0.508	2.06584
Rac1	-0.509	2.1663
Olfm1	-0.5135	2.17381
Serpinh1	-0.5165	2.18246
Gdi2	-0.5165	1.99479
Psmd2	-0.524	2.15168
Htn1	-0.5265	0.900433
Gnb2l1	-0.531	2.24374
Vdac1	-0.5435	2.26951
Mydgf	-0.5465	2.1663
Hspb11	-0.55	2.21579
Eif2s3	-0.5675	2.04721
Hspa4	-0.569	2.34201
Gnai3	-0.5775	2.31881
Tcp1	-0.5795	2.26951
Cct7	-0.587	2.39065
Eif3i	-0.5945	2.39946
Naca	-0.609	2.39946
Tkt	-0.6095	2.39946
Lamb1	-0.614	2.13825
Rps3	-0.6155	2.38947
Ldha	-0.6205	1.92425
Wdr1	-0.6225	2.40435
Snrpf	-0.6265	2.26951
Hsp90aa1	-0.6325	2.31908
Pfkp	-0.6405	2.52235
Arpc4	-0.663	2.3255
Eef1a1	-0.667	2.33743
Fscn1	-0.6715	2.58184
Pkm	-0.677	2.37078
Ptrh2	-0.678	2.59211
Gapdh	-0.6865	2.17985
Cct6a	-0.6915	2.59747
Hsp90ab1	-0.723	2.39946
Itgav	-0.752	2.52235
Pa2g4	-0.7535	2.56065
Aldh1a1	-0.766	2.52517
Smr3b	-0.8325	1.45515
Cap1	-0.8555	2.62783
Cotl1	-1.082	2.94044
