# Supplementary material for: The lncRNA lincNMR regulates nucleotide metabolism via a YBX1 - RRM2 axis in cancer
Source: Nat Commun. 2020 Jun 25;11:3214. doi: 10.1038/s41467-020-17007-9 (PMC7316977; doi:10.1038/s41467-020-17007-9)
Supplement: Supplementary file 5 — Supplementary Data 3 [file 41467_2020_17007_MOESM5_ESM.xlsx]

## Sheet: S3
Supplementary Data 3: Sequences of all siPOOLs used in this study
All nucleotide sequences are given in 5'-3' direction.
siPOOL Name	siRNA No.	Sense sequence	Antisense sequence
si-Neg Ctrl	1	UGUACGCGUCUCGCGAUUU	AAAUCGCGAGACGCGUACA
	2	UAUACGCGGUACGAUCGUU	AACGAUCGUACCGCGUAUA
	3	UUCGCGUAAUAGCGAUCGU	ACGAUCGCUAUUACGCGAA
	4	UCGGCGUAGUUUCGACGAU	AUCGUCGAAACUACGCCGA
	5	UCGCGUAAGGUUCGCGUAU	AUACGCGAACCUUACGCGA
	6	UCGCGAUUUUAGCGCGUAU	AUACGCGCUAAAAUCGCGA
	7	UCGCGUAUAUACGCUACGU	ACGUAGCGUAUAUACGCGA
	8	UUUCGCGAACGCGCGUAAU	AUUACGCGCGUUCGCGAAA
	9	UCGUAUCGUAUCGUACCGU	ACGGUACGAUACGAUACGA
	10	UUAUCGCGCGUUAUCGCGU	ACGCGAUAACGCGCGAUAA
	11	UCUCGUAGGUACGCGAUCU	AGAUCGCGUACCUACGAGA
	12	UCGUACUCGAUAGCGCAAU	AUUGCGCUAUCGAGUACGA
	13	UUUGCGAUACCGUAACGCU	AGCGUUACGGUAUCGCAAA
	14	UGCGUAAGGCAUGUCGUAU	AUACGACAUGCCUUACGCA
	15	UUAUCGGCAGUUCGCCGUU	AACGGCGAACUGCCGAUAA
	16	UAGCGCGACAUCUAUCGCU	AGCGAUAGAUGUCGCGCUA
	17	UCGUCGUAUCAGCGCGUUU	AAACGCGCUGAUACGACGA
	18	UACGCGAAACUGCGUUCGU	ACGAACGCAGUUUCGCGUA
	19	UCGACGAUAGCUAUCGCGU	ACGCGAUAGCUAUCGUCGA
	20	UCGCGUAAUACGCGAUCGU	ACGAUCGCGUAUUACGCGA
	21	UCGCGAUAAUGUUACGCGU	ACGCGUAACAUUAUCGCGA
	22	UUAACGCGCUACGCGUAUU	AAUACGCGUAGCGCGUUAA
	23	UCGCGUAUAGGUAACGCGU	ACGCGUUACCUAUACGCGA
	24	UUACGCGAUCACGUAACGU	ACGUUACGUGAUCGCGUAA
	25	UUAUCGCGCGUCGCGUAAU	AUUACGCGACGCGCGAUAA
	26	UUACGUACUAGUGCGUACU	AGUACGCACUAGUACGUAA
	27	UAUACGCCGGUUGCGUAGU	ACUACGCAACCGGCGUAUA
	28	UUCGCGUGCAUAGCGUAAU	AUUACGCUAUGCACGCGAA
	29	UACGCGACCUAAUCGCGAU	AUCGCGAUUAGGUCGCGUA
	30	UCGUACGCUGAACGCGUAU	AUACGCGUUCAGCGUACGA
si-lincNMR-A	1	GACAATCCTTAGACTTCTT	AAGAAGTCTAAGGATTGTC
	2	CGCCCACTCTCACCCGGAA	TTCCGGGTGAGAGTGGGCG
	3	CAGCAATTATCACCAATCT	AGATTGGTGATAATTGCTG
	4	CGAGATAGGAGGCCCATAA	TTATGGGCCTCCTATCTCG
	5	GACAAAGAAGGACAAATAT	ATATTTGTCCTTCTTTGTC
	6	GGGAACGCTGCCATGAATT	AATTCATGGCAGCGTTCCC
	7	GCTATACCCTGCGTTTTGA	TCAAAACGCAGGGTATAGC
	8	CCCATTGGGATGTTCATTA	TAATGAACATCCCAATGGG
	9	CAAACAGATCCAATCACAA	TTGTGATTGGATCTGTTTG
	10	GAGCCTTCATTCAAACTAA	TTAGTTTGAATGAAGGCTC
	11	GTGAAAAGCATATGGTAAT	ATTACCATATGCTTTTCAC
	12	GCTTGATTTAACCACGCCA	TGGCGTGGTTAAATCAAGC
	13	GCAGCACCGGTGTTCTTCA	TGAAGAACACCGGTGCTGC
	14	GTACACCATGGTCAATATA	TATATTGACCATGGTGTAC
	15	GATAAATGAAAGAGTAGTA	TACTACTCTTTCATTTATC
	16	CTCTCCTGGGTTCCGGTAA	TTACCGGAACCCAGGAGAG
	17	CGCCACAGTGCATACATAT	ATATGTATGCACTGTGGCG
	18	GACCTAGAGGGATCAGCTT	AAGCTGATCCCTCTAGGTC
	19	GAACATTAAGGACGAGATA	TATCTCGTCCTTAATGTTC
	20	CCGTCCAGGACCTCAAACA	TGTTTGAGGTCCTGGACGG
	21	CCCGATGCTGAGTTCACGA	TCGTGAACTCAGCATCGGG
	22	CCAGTAAGAAAGCCTGGTT	AACCAGGCTTTCTTACTGG
	23	CACCTTACTGAGCTTCAAA	TTTGAAGCTCAGTAAGGTG
	24	CCTGTTGGAATTACACCTT	AAGGTGTAATTCCAACAGG
	25	CCCTCTTGGATCTGGCTCT	AGAGCCAGATCCAAGAGGG
	26	GGATCGTGGCGAAGTCTAT	ATAGACTTCGCCACGATCC
	27	CAGATTAAGAAGAACCAAA	TTTGGTTCTTCTTAATCTG
	28	GGACTTCGTCCAAGCCTTT	AAAGGCTTGGACGAAGTCC
	29	GTCAATTTTAAACAGGTTA	TAACCTGTTTAAAATTGAC
	30	CATGTTATTGTTGATAATT	AATTATCAACAATAACATG
si-lincNMR-B	1	CCAATCTAGATTATGAGAT	ATCTCATAATCTAGATTGG
	2	GGACGACCTCTTCCTATAT	ATATAGGAAGAGGTCGTCC
	3	GTTCATTAGAACTCTGAAA	TTTCAGAGTTCTAATGAAC
	4	CCTCAAACAGATCCAATCA	TGATTGGATCTGTTTGAGG
	5	GCCTTTCCGTCCAGGACCT	AGGTCCTGGACGGAAAGGC
	6	CCACCTTACTGAGCTTCAA	TTGAAGCTCAGTAAGGTGG
	7	CGGTAAGAAGAGATTCCAA	TTGGAATCTCTTCTTACCG
	8	GAGATTTCAGGAAAGAGAA	TTCTCTTTCCTGAAATCTC
	9	CCTCTCCTGGGTTCCGGTA	TACCGGAACCCAGGAGAGG
	10	GTGTACAGTATAATGATAA	TTATCATTATACTGTACAC
	11	GTCCGACCTAGAGGGATCA	TGATCCCTCTAGGTCGGAC
	12	CCATGGGACAGCCCTCTGA	TCAGAGGGCTGTCCCATGG
	13	CTCTCACTCTCTTATGGAA	TTCCATAAGAGAGTGAGAG
	14	CAGTGCATACATATGTCAA	TTGACATATGTATGCACTG
	15	GCTGGGAACGCTGCCATGA	TCATGGCAGCGTTCCCAGC
	16	CGGAACCTTTCATCTCTTA	TAAGAGATGAAAGGTTCCG
	17	GAATAGTACGTTAGACAAA	TTTGTCTAACGTACTATTC
	18	GGCAACGTTGACTTCCAGT	ACTGGAAGTCAACGTTGCC
	19	CTGCAAGGACTTCGTCCAA	TTGGACGAAGTCCTTGCAG
	20	CTGCTTACAACCATGCTGA	TCAGCATGGTTGTAAGCAG
	21	GATGGTTACCAGTTAGAAA	TTTCTAACTGGTAACCATC
	22	GCCTGTTGGAATTACACCT	AGGTGTAATTCCAACAGGC
	23	GAGATAGGAGGCCCATAAT	ATTATGGGCCTCCTATCTC
	24	GCCATGAATTGGGCTTGGT	ACCAAGCCCAATTCATGGC
	25	GAAGAACCAAAGCAGAATA	TATTCTGCTTTGGTTCTTC
	26	CACCATGGTCAATATAGTT	AACTATATTGACCATGGTG
	27	CAGATCTTGTGGAATCTAA	TTAGATTCCACAAGATCTG
	28	CACCTTGGATCGTGGCGAA	TTCGCCACGATCCAAGGTG
	29	GCGAAGTCTATAGAGGTCA	TGACCTCTATAGACTTCGC
	30	GCCCATTGGGATGTTCATT	AATGAACATCCCAATGGGC
si-YBX1	1	GGATATGGTTTCATCAACA	TGTTGATGAAACCATATCC
	2	CCAGTTCAAGGCAGTAAAT	ATTTACTGCCTTGAACTGG
	3	CTGAGTAAATGCCGGCTTA	TAAGCCGGCATTTACTCAG
	4	GCCTAGAGAGGACGGCAAT	ATTGCCGTCCTCTCTAGGC
	5	CCTGTTAATAAAGGTCTTA	TAAGACCTTTATTAACAGG
	6	CCCAACAACGCCGGCCCTA	TAGGGCCGGCGTTGTTGGG
	7	GAAATTCCAGCAATAAGAA	TTCTTATTGCTGGAATTTC
	8	CCCTCCTGTGCAGGGAGAA	TTCTCCCTGCACAGGAGGG
	9	GAGATGAGACCCAAGGTCA	TGACCTTGGGTCTCATCTC
	10	GGCTTACCATCTCTACCAT	ATGGTAGAGATGGTAAGCC
	11	GGTAATAACAAACGTGTTT	AAACACGTTTGTTATTACC
	12	GCCCTCCTCGCCAAAGACA	TGTCTTTGGCGAGGAGGGC
	13	GCCCGTTGACCAGATAAAT	ATTTATCTGGTCAACGGGC
	14	GGCGAAGGTTCCCACCTTA	TAAGGTGGGAACCTTCGCC
	15	GGGCGTCGACCACAGTATT	AATACTGTGGTCGACGCCC
	16	GATTGGAGCTGAAGACCTA	TAGGTCTTCAGCTCCAATC
	17	CCACGCAATTACCAGCAAA	TTTGCTGGTAATTGCGTGG
	18	GCGGAGGCAGCAAATGTTA	TAACATTTGCTGCCTCCGC
	19	CTAAACCACAAGATGGCAA	TTGCCATCTTGTGGTTTAG
	20	GCCGATCCACCAGCTGAGA	TCTCAGCTGGTGGATCGGC
	21	GGTAGACCAGTGAGGCAGA	TCTGCCTCACTGGTCTACC
	22	CAATGTAAGGAACGGATAT	ATATCCGTTCCTTACATTG
	23	CACCAAGGAAGATGTATTT	AAATACATCTTCCTTGGTG
	24	GCAGACCGTAACCATTATA	TATAATGGTTACGGTCTGC
	25	CGACGCAGACGCCCAGAAA	TTTCTGGGCGTCTGCGTCG
	26	GGTACCGCCGCAACTTCAA	TTGAAGTTGCGGCGGTACC
	27	GACCTAAAGTGCTTGCTTT	AAAGCAAGCACTTTAGGTC
	28	CCAGGGTGCAGGAGAACAA	TTGTTCTCCTGCACCCTGG
	29	CCATCATCCGGTTTAGTCA	TGACTAAACCGGATGATGG
	30	GTCATCCAACAAGAAGAAA	TTTCTTCTTGTTGGATGAC
si-RRM2	1	CATTAAAATGAAAGGCTTT	AAAGCCTTTCATTTTAATG
	2	GCCAGATAGAAGACAGGTT	AACCTGTCTTCTATCTGGC
	3	GGCACTTTACAAACAAATA	TATTTGTTTGTAAAGTGCC
	4	GTGTTACCAACTAGCCACA	TGTGGCTAGTTGGTAACAC
	5	GTTATTGTTACCTAAAGTT	AACTTTAGGTAACAATAAC
	6	CAATGGCAGTCTTGGCTTT	AAAGCCAAGACTGCCATTG
	7	CTGTCTCTCATTAGCTGAA	TTCAGCTAATGAGAGACAG
	8	CTACAAGTTGTTCATTCTA	TAGAATGAACAACTTGTAG
	9	GCCGTTTCATTTTATTTCT	AGAAATAAAATGAAACGGC
	10	GTGCTGGTAGTATCACCTT	AAGGTGATACTACCAGCAC
	11	CAAGTATTTCAGTCTCAAA	TTTGAGACTGAAATACTTG
	12	GCCCTTACTTGGCTGATTT	AAATCAGCCAAGTAAGGGC
	13	GAATAATGCACAAGTCTTA	TAAGACTTGTGCATTATTC
	14	CACAAGGCGATAATAGCTT	AAGCTATTATCGCCTTGTG
	15	GCCTCACTGCTTCAACGCA	TGCGTTGAAGCAGTGAGGC
	16	CTCTGTAATATGATACATT	AATGTATCATATTACAGAG
	17	CTTAAACTTTAGTAGGAAA	TTTCCTACTAAAGTTTAAG
	18	CCCTTTAGTGAGCTTAGCA	TGCTAAGCTCACTAAAGGG
	19	GAAAGGGAAACAAGTATTT	AAATACTTGTTTCCCTTTC
	20	CACCATGAATTGTCCGTAA	TTACGGACAATTCATGGTG
	21	GGGATTAAACAGTCCTTTA	TAAAGGACTGTTTAATCCC
	22	GGGAAACAAGTATTTCAGT	ACTGAAATACTTGTTTCCC
	23	GGGATAAAGGAATCTCTCA	TGAGAGATTCCTTTATCCC
	24	CACTAAGTGACTAAAGTAA	TTACTTTAGTCACTTAGTG
	25	GCTAAGGTAGTATTGTAAA	TTTACAATACTACCTTAGC
	26	CATTTATTGTATAGACAAT	ATTGTCTATACAATAAATG
	27	GAGAAGCCGTTTCATTTTA	TAAAATGAAACGGCTTCTC
	28	GTGAGGTACAGGCGGAAGT	ACTTCCGCCTGTACCTCAC
	29	CTGCAGCTCTCGCCGCTGA	TCAGCGGCGAGAGCTGCAG
	30	GCTTGGTCGACAAGGAGAA	TTCTCCTTGTCGACCAAGC
si-TK1	1	CCGGGAAGACCGTAATTGT	ACAATTACGGTCTTCCCGG
	2	CCGAGAGCGTGGTGAAGCT	AGCTTCACCACGCTCTCGG
	3	CCCAGCCACTCCAGGAGGA	TCCTCCTGGAGTGGCTGGG
	4	CCGTAATTGTGGCTGCACT	AGTGCAGCCACAATTACGG
	5	GCTTCCGGGAAGCCGCCTA	TAGGCGGCTTCCCGGAAGC
	6	GGCTTAGGCCTCTCTGCCT	AGGCAGAGAGGCCTAAGCC
	7	CCATGGCCAACGCCGGGAA	TTCCCGGCGTTGGCCATGG
	8	GGTGATCAAGTATGCCAAA	TTTGGCATACTTGATCACC
	9	GGATTCACGCCCTCTTGTT	AACAAGAGGGCGTGAATCC
	10	GAGCCTTGGCCCACACTGA	TCAGTGTGGGCCAAGGCTC
	11	GGAACAACAGCATCTTTCA	TGAAAGATGCTGTTGTTCC
	12	CTGCGGCTTTCACTGCTGA	TCAGCAGTGAAAGCCGCAG
	13	GCCTACTGGACGCTGCCCT	AGGGCAGCGTCCAGTAGGC
	14	GCATTAACCTGCCCACTGT	ACAGTGGGCAGGTTAATGC
	15	GGCTTTCACTGCTGAGTTT	AAACTCAGCAGTGAAAGCC
	16	CCGCTTGGTGGCCTGGGAT	ATCCCAGGCCACCAAGCGG
	17	CCAACTGAGGGACCTGCGA	TCGCAGGTCCCTCAGTTGG
	18	GGGAAGCCGCCTATACCAA	TTGGTATAGGCGGCTTCCC
	19	CCTTCCTACCTCTGGTGAT	ATCACCAGAGGTAGGAAGG
	20	GCCTTCTGGGAACTCTCCT	AGGAGAGTTCCCAGAAGGC
	21	GTGCCTGGTGATCAAGTAT	ATACTTGATCACCAGGCAC
	22	CTGCTTAAAGCTTCCCTCT	AGAGGGAAGCTTTAAGCAG
	23	CGGTGTGCATGGAGTGCTT	AAGCACTCCATGCACACCG
	24	GGCAGATCCAGGTGATTCT	AGAATCACCTGGATCTGCC
	25	CTACCCACTGGTCTGCTTA	TAAGCAGACCAGTGGGTAG
	26	CACCAACCTTGCTGGGACT	AGTCCCAGCAAGGTTGGTG
	27	CACGCCCTCTTGTTTCCTT	AAGGAAACAAGAGGGCGTG
	28	CCTGCATGCTGCCCAGCCA	TGGCTGGGCAGCATGCAGG
	29	GCTTATGAAATTAACTAAT	ATTAGTTAATTTCATAAGC
	30	GGAACACCATGGAGGCACT	AGTGCCTCCATGGTGTTCC
si-TYMS	1	TGCCAGTTCTTTCCATAAT	ATTATGGAAAGAACTGGCA
	2	GCTATTCCCTCAAATCTGA	TCAGATTTGAGGGAATAGC
	3	CCCACGTACTTATAAAGAA	TTCTTTATAAGTACGTGGG
	4	CGGGCCTGAAGCCAGGTGA	TCACCTGGCTTCAGGCCCG
	5	GGTTATGAACTTTAAAGTT	AACTTTAAAGTTCATAACC
	6	CCTGAAGCCAGGTGACTTT	AAAGTCACCTGGCTTCAGG
	7	GGCAAATGTAACTGTGCCA	TGGCACAGTTACATTTGCC
	8	GGGAGCTGAGTAACACCAT	ATGGTGTTACTCAGCTCCC
	9	TGCATTTCAATCCCACGTA	TACGTGGGATTGAAATGCA
	10	CATGATGTAGAGTGTGGTT	AACCACACTCTACATCATG
	11	GTCCGTGACCTATCAGTTA	TAACTGATAGGTCACGGAC
	12	GAGTAACACCATCGATCAT	ATGATCGATGGTGTTACTC
	13	GTTAACTCACTGAGGGTAT	ATACCCTCAGTGAGTTAAC
	14	GGTGAATTTCACAAGCTAT	ATAGCTTGTGAAATTCACC
	15	TTCCATAATAAAAGGCTTT	AAAGCCTTTTATTATGGAA
	16	CAATCCCACGTACTTATAA	TTATAAGTACGTGGGATTG
	17	ACTGAGGGTATCTGACAAT	ATTGTCAGATACCCTCAGT
	18	CACAAGCTATTCCCTCAAA	TTTGAGGGAATAGCTTGTG
	19	CTGAGGGAGCTGAGTAACA	TGTTACTCAGCTCCCTCAG
	20	TGTAGAGTGTGGTTATGAA	TTCATAACCACACTCTACA
	21	GAACTTTAAAGTTATAGTT	AACTATAACTTTAAAGTTC
	22	GGATGTTGCCACTGGCAAA	TTTGCCAGTGGCAACATCC
	23	GGCTTTGAGTTAACTCACT	AGTGAGTTAACTCAAAGCC
	24	TGTATGTGCTCTTAGCAAA	TTTGCTAAGAGCACATACA
	25	GCCACTGGCAAATGTAACT	AGTTACATTTGCCAGTGGC
	26	GCTGAGTAACACCATCGAT	ATCGATGGTGTTACTCAGC
	27	AGGAGAATGAAATGTATGT	ACATACATTTCATTCTCCT
	28	GGGTATCTGACAATGCTGA	TCAGCATTGTCAGATACCC
	29	CGCTACAGCCTGAGAGATT	AATCTCTCAGGCTGTAGCG
	30	CGATCATGATGTAGAGTGT	ACACTCTACATCATGATCG
si-HULC	1	CATATGTATCTTTGGAAGA	TCTTCCAAAGATACATATG
	2	GGAATTGGAGCCTTTACAA	TTGTAAAGGCTCCAATTCC
	3	GACCATGCAGGAACTCTGA	TCAGAGTTCCTGCATGGTC
	4	GGTGGAACTCATGATGGAA	TTCCATCATGAGTTCCACC
	5	GCAAGAAGTTTCCTGGCAA	TTGCCAGGAAACTTCTTGC
	6	CTGAAGTAAAGGCCGGAAT	ATTCCGGCCTTTACTTCAG
	7	GACATTTCAACCTCCAGAA	TTCTGGAGGTTGAAATGTC
	8	CTGAATTATGTTGTTATCA	TGATAACAACATAATTCAG
	9	GCCTTTACAAGGGAATGAA	TTCATTCCCTTGTAAAGGC
	10	GTACTTTCTCCCTGAATTA	TAATTCAGGGAGAAAGTAC
	11	GAGACAAGAGCTCTCTTTA	TAAAGAGAGCTCTTGTCTC
	12	GGAAGAAACTCTGAAGTAA	TTACTTCAGAGTTTCTTCC
	13	CAGACCAAAGCATCAAGCA	TGCTTGATGCTTTGGTCTG
	14	GCCGGAATATTCTTTGTTT	AAACAAAGAATATTCCGGC
	15	CCTGGCAATAAACTAAGCA	TGCTTAGTTTATTGCCAGG
	16	CTGTGGCAAATTTGTACTT	AAGTACAAATTTGCCACAG
	17	GGAACACAAATTAAGTGTT	AACACTTAATTTGTGTTCC
	18	GGAAGAGTCGTCACGAGAA	TTCTCGTGACGACTCTTCC
	19	GGAACTCTGATCGTGGACA	TGTCCACGATCAGAGTTCC
	20	GTGTTCAACCTGTGGCAAA	TTTGCCACAGGTTGAACAC
	21	CCAATCTGCAAGCCAGGAA	TTCCTGGCTTGCAGATTGG
	22	CTGAAACTAGAATTAAACA	TGTTTAATTCTAGTTTCAG
	23	GTCACGAGAACCAGACCAT	ATGGTCTGGTTCTCGTGAC
	24	CCACGTGAGGATACAGCAA	TTGCTGTATCCTCACGTGG
si-PLK1	1	GGCAACCAAAGTCGAATAT	ATATTCGACTTTGGTTGCC
	2	CCGAAACCGAGTTATTCAT	ATGAATAACTCGGTTTCGG
	3	GACTTCGTGTTCGTGGTGT	ACACCACGAACACGAAGTC
	4	CCCGCACTATGGTGGACAA	TTGTCCACCATAGTGCGGG
	5	CCATGGAAATATCCATTCA	TGAATGGATATTTCCATGG
	6	CGGCCAGCAACCGTCTCAA	TTGAGACGGTTGCTGGCCG
	7	CCGTGAGTTCCCATCCCAA	TTGGGATGGGAACTCACGG
	8	GGTCGACTGCCACCTCAGT	ACTGAGGTGGCAGTCGACC
	9	GGGTATCAGCTCTGTGATA	TATCACAGAGCTGATACCC
	10	GGGCCCATACTGGTTGGCT	AGCCAACCAGTATGGGCCC
	11	GACCATTCCACCAAGGTTT	AAACCTTGGTGGAATGGTC
	12	CCCAACTCCTTGATGAAGA	TCTTCATCAAGGAGTTGGG
	13	CGGGCAAGATTGTGCCTAA	TTAGGCACAATCTTGCCCG
	14	GGGTTGCTGTGTAAGTTAT	ATAACTTACACAGCAACCC
	15	GGCACTGAGTCCTACCTCA	TGAGGTAGGACTCAGTGCC
	16	CCCTCACAGTCCTCAATAA	TTATTGAGGACTGTGAGGG
	17	GGCAGCGTGCAGATCAACT	AGTTGATCTGCACGCTGCC
	18	CCATATGAATTGTACAGAA	TTCTGTACAATTCATATGG
	19	GCCAGTACCTGCACCGAAA	TTTCGGTGCAGGTACTGGC
	20	CCCTGTGTGGGACTCCTAA	TTAGGAGTCCCACACAGGG
	21	CCATTAACGAGCTGCTTAA	TTAAGCAGCTCGTTAATGG
	22	GCCTCATCCTCTACAATGA	TCATTGTAGAGGATGAGGC
	23	CACTGCCCGCCCAACCATT	AATGGTTGGGCGGGCAGTG
	24	CTGAGCCTGAGGCCCGATA	TATCGGGCCTCAGGCTCAG
	25	CGATACTACCTACGGCAAA	TTTGCCGTAGGTAGTATCG
	26	CTTAATGACGAGTTCTTTA	TAAAGAACTCGTCATTAAG
	27	GCTGCACAAGAGGAGGAAA	TTTCCTCCTCTTGTGCAGC
	28	CCATCTTCTGGGTCAGCAA	TTGCTGACCCAGAAGATGG
	29	CACCAGCACGTCGTAGGAT	ATCCTACGACGTGCTGGTG
	30	GGATCAAGAAGAATGAATA	TATTCATTCTTCTTGATCC
si-TP53	1	GCAGTTAAGGGTTAGTTTA	TAAACTAACCCTTAACTGC
	2	GGCATTTGCACCTACCTCA	TGAGGTAGGTGCAAATGCC
	3	GTGAACCTTAGTACCTAAA	TTTAGGTACTAAGGTTCAC
	4	CCCTGTCTGACAACCTCTT	AAGAGGTTGTCAGACAGGG
	5	CCCAACAACACCAGCTCCT	AGGAGCTGGTGTTGTTGGG
	6	CTAACTTCAAGGCCCATAT	ATATGGGCCTTGAAGTTAG
	7	GGCCATCTACAAGCAGTCA	TGACTGCTTGTAGATGGCC
	8	CCTCACTGTTGAATTTTCT	AGAAAATTCAACAGTGAGG
	9	CCCAGGGAGCACTAAGCGA	TCGCTTAGTGCTCCCTGGG
	10	GGATTTCATCTCTTGTATA	TATACAAGAGATGAAATCC
	11	CCCACACCCTGGAGGATTT	AAATCCTCCAGGGTGTGGG
	12	GGAAGACTCCAGTGGTAAT	ATTACCACTGGAGTCTTCC
	13	GCAATAGGTGTGCGTCAGA	TCTGACGCACACCTATTGC
	14	CTGGCCTTGAAACCACCTT	AAGGTGGTTTCAAGGCCAG
	15	GGGCAGCTGGTTAGGTAGA	TCTACCTAACCAGCTGCCC
	16	CAGTCTACCTCCCGCCATA	TATGGCGGGAGGTAGACTG
	17	GCACCCAGGACTTCCATTT	AAATGGAAGTCCTGGGTGC
	18	GCGCTGCTCAGATAGCGAT	ATCGCTATCTGAGCAGCGC
	19	CTGTGAAATGCTGGCATTT	AAATGCCAGCATTTCACAG
	20	GTCGGTGGGTTGGTAGTTT	AAACTACCAACCCACCGAC
	21	GGCCTGACTCAGACTGACA	TGTCAGTCTGAGTCAGGCC
	22	GGCTCTGACTGTACCACCA	TGGTGGTACAGTCAGAGCC
	23	GCATCTTATCCGAGTGGAA	TTCCACTCGGATAAGATGC
	24	GCTGAATGAGGCCTTGGAA	TTCCAAGGCCTCATTCAGC
	25	CACATGACGGAGGTTGTGA	TCACAACCTCCGTCATGTG
	26	GGGCTCCACTGAACAAGTT	AACTTGTTCAGTGGAGCCC
	27	GGCGCACAGAGGAAGAGAA	TTCTCTTCCTCTGTGCGCC
	28	GGATGTTTGGGAGATGTAA	TTACATCTCCCAAACATCC
	29	CCACTGGATGGAGAATATT	AATATTCTCCATCCAGTGG
	30	GGACATACCAGCTTAGATT	AATCTAAGCTGGTATGTCC
si-pRB	1	GGGATATTTAAGGTAGCTT	AAGCTACCTTAAATATCCC
	2	CCCTTGCATGGCTCTCAGA	TCTGAGAGCCATGCAAGGG
	3	CTCAAACAAGGAAGAGAAA	TTTCTCTTCCTTGTTTGAG
	4	CCAACTGATCACCTTGAAT	ATTCAAGGTGATCAGTTGG
	5	GGGACAGGGTTGTGTCGAA	TTCGACACAACCCTGTCCC
	6	GTGTTCCATGTATGGCATA	TATGCCATACATGGAACAC
	7	CCCAGGAGAGTCCAAATTT	AAATTTGGACTCTCCTGGG
	8	CCATTCAGATCACTGAATT	AATTCAGTGATCTGAATGG
	9	CTCTTCAGCAAATTGGAAA	TTTCCAATTTGCTGAAGAG
	10	CTGTTTATGGCCACATTTA	TAAATGTGGCCATAAACAG
	11	GTGAAGAATATAGACCTTA	TAAGGTCTATATTCTTCAC
	12	GCATGAATATCATACAAAT	ATTTGTATGATATTCATGC
	13	GTGTATTGAGATTTCTTAA	TTAAGAAATCTCAATACAC
	14	CAGCGACCGTGTGCTCAAA	TTTGAGCACACGGTCGCTG
	15	GGGTCCTGAAGAATTAAGA	TCTTAATTCTTCAGGACCC
	16	GGACCCTAACACAGTATAT	ATATACTGTGTTAGGGTCC
	17	GGTCAAGGGCTTACTATTT	AAATAGTAAGCCCTTGACC
	18	GTCCAAATTTCAGCAGAAA	TTTCTGCTGAAATTTGGAC
	19	CCATAAACAGACTGTTAAT	ATTAACAGTCTGTTTATGG
	20	GCAGCAGATATGTATCTTT	AAAGATACATATCTGCTGC
	21	CCAACAATTAATGATGATT	AATCATCATTAATTGTTGG
	22	GGCTAAATACACTTTGTGA	TCACAAAGTGTATTTAGCC
	23	GTCCTATCTATCTTCCAAA	TTTGGAAGATAGATAGGAC
	24	GAGTGAAGGATATAGGATA	TATCCTATATCCTTCACTC
	25	CACAGATGTGACTGTATAA	TTATACAGTCACATCTGTG
	26	GCTTGTATTACCGAGTAAT	ATTACTCGGTAATACAAGC
	27	CCTTGATGAAGAGGTGAAT	ATTCACCTCTTCATCAAGG
	28	CTGCCAGATCTTAGGTATA	TATACCTAAGATCTGGCAG
	29	GGCGTGCGCTCTTGAGGTT	AACCTCAAGAGCGCACGCC
	30	GTGTAAATTCTACTGCAAA	TTTGCAGTAGAATTTACAC
