# Supplementary material for: The lncRNA lincNMR regulates nucleotide metabolism via a YBX1 - RRM2 axis in cancer
Source: Nat Commun. 2020 Jun 25;11:3214. doi: 10.1038/s41467-020-17007-9 (PMC7316977; doi:10.1038/s41467-020-17007-9)
Supplement: Supplementary file 6 — Supplementary Data 4 [file 41467_2020_17007_MOESM6_ESM.xlsx]

## Sheet: S4
Supplementary Data 4: Sequences of all RT-qPCR primers used in this study
Name	Sequence (5'-3' direction)
PPIA.F	CTGCTGTCTTTGGGACCTTGT
PPIA.R	GTCAACCCCACCGTGTTCTT
SRSF4.F	TGCAGCTGGCAAGACCTAAA
SRSF4.R	TTTTTGCGTCCCTTGTGAGC
GAPDH.F	CTGGTAAAGTGGATATTGTTGCCAT
GAPDH.R	TGGAATCATATTGGAACATGTAAACC
lincNMR-amp#1.F	CATGGGACAGCCCTCTGAAA
lincNMR-amp#1.R	CTGTTTGAGGTCCTGGACGG
lincNMR-amp#2.F	TGCTTTAATCCTGTCGTGGC
lincNMR-amp#2.R	CGGAAAGGCTTGGACGAAGT
lincNMR-amp#3.F	TTATGAGGACTGCACCACAGC
lincNMR-amp#3.R	GTTTGAGGTCCTGGACGGAA
YBX1.F	AGGGTGCAGGAGAACAAGGT
YBX1.R	TCATTGCCGTCCTCTCTAGG
IL-1a.F	AGTAGCAACCAACGGGAAGG
IL-1a.R	AAGGTGCTGACCTAGGCTTG
IL-1b.F	GCCATGGACAAGCTGAGGAA
IL-1b.R	TCGTTATCCCATGTGTCGAAGA
Malat1 1787 F	GAATTGCGTCATTTAAAGCCTAGTT
Malat1 1871R	GTTTCATCCTACCACTCCCAATTAAT
RNU1-1.F	TTATCCATTGCACTCCGGATGT
RNU1-1.R	CCCCACTACCACAAATTATGCAG
NEAT1.F	GTCTTTCCATCCACTCACGTCT
NEAT1.R	GGACAACTAGATGCCGAGGTAG
DANCR.F	GCGCCACTATGTAGCGGGTT
DANCR.R	TCAATGGCTTGTGCCTGTAGTT
EDN1.F	CAG CAGTCT TAG GCG CTG AG
EDN1.R	ACTCTT TAT CCA TCA GGG ACG AG
IGFBP7.F	ACATCTGGAATGTCACTGGTGC
IGFBP7.R	TACTTCATGCTTTTCTGGGCCA
