# Supplementary material for: The lncRNA lincNMR regulates nucleotide metabolism via a YBX1 - RRM2 axis in cancer
Source: Nat Commun. 2020 Jun 25;11:3214. doi: 10.1038/s41467-020-17007-9 (PMC7316977; doi:10.1038/s41467-020-17007-9)
Supplement: Supplementary file 7 — Supplementary Data 5 [file 41467_2020_17007_MOESM7_ESM.xlsx]

## Sheet: S5
Supplementary Data 5: List of antibodies and dilutions used
Antibody Name	Dilution WB	Company	Cat. No	MW (kDa)	Host
GAPDH	1:20000	Millipore	#MAB374	37	mouse
Vinculin	1:1000	Santa Cruz	sc-25336	116	mouse
RRM2	5 µg/mL	Abcam	ab57653	30(45)	mouse
TYMS	1:2000	Abcam	ab168853	36	rabbit
TK1	1:5000	Abcam	ab76495	25	rabbit
YBX1	1:1000	Abcam	ab12148	36 (50)	rabbit
anti-HA	1:1000	Covance	MMS-101P	-	mouse
anti-Flag-M2	1:1000	Sigma Aldrich	1804	-	mouse
anti-Flag magnetic beads	-	Sigma Aldrich	M8823	-	-
HuR (3A2)	1:500	Santa Cruz	sc-5621	36	mouse
p21	1:1000	Cell Signaling Technologies	2947	21	rabbit
p16	1:1000	Abcam	ab51243	16	rabbit
Phospho-p53 (Ser15)	1:1000 (WB)	Cell Signaling Technologies	9284P	53	rabbit
P53	1:2000	BD Pharmingen	554293	53	mouse
pRb1	1:250	BD Pharmingen	554136	110	mouse
YBX1 (Used for In vitro RNA Affinity Purification)	1:1000	Abcam	ab76149	36 (50)	rabbit
anti-mouse HRP-conjugated 2°Ab	1:2500	Jackson ImmunoResearch Laboratories	115-035-003	-	-
anti-rabbit HRP-conjugated 2°Ab	1:2500	Jackson ImmunoResearch Laboratories	111-035-144	-	-
