# Supplementary material for: The lncRNA lincNMR regulates nucleotide metabolism via a YBX1 - RRM2 axis in cancer
Source: Nat Commun. 2020 Jun 25;11:3214. doi: 10.1038/s41467-020-17007-9 (PMC7316977; doi:10.1038/s41467-020-17007-9)
Supplement: Supplementary file 8 — Supplementary Data 6 [file 41467_2020_17007_MOESM8_ESM.xlsx]

## Sheet: S6
Supplementary Data 6: List of RACE primers used
GSP_5'RACE	ACGTTGCCACGACAGGATTAAAGC
GSP_3'RACE	CGAGTGAGGACGACCTCTTCCTATATGC
