# Supplementary material for: The lncRNA lincNMR regulates nucleotide metabolism via a YBX1 - RRM2 axis in cancer
Source: Nat Commun. 2020 Jun 25;11:3214. doi: 10.1038/s41467-020-17007-9 (PMC7316977; doi:10.1038/s41467-020-17007-9)
Supplement: Supplementary file 9 — Supplementary Data 7 [file 41467_2020_17007_MOESM9_ESM.xlsx]

## Sheet: S7
Supplementary Data 7: List of RAP-MS probes used for lincNMR pulldown					All nucleotide sequences are given in 5'-3' direction.
Name	Scale	Purification	Bases	Modification	Sequence
lincNMR_2	4 nmole Ultramer DNA Plate oligo	DST	90	/5Biosg/	/5Biosg/TGGGCGTGGGCGAAGCTGATCCCTCTAGGTCGGACTAAGGCAGAGCCAGATCCAAGAGGGAGAATCCAACTGTAAAAGGGATCTGGGGAA
lincNMR_3	4 nmole Ultramer DNA Plate oligo	DST	90	/5Biosg/	/5Biosg/AAAGGGGAGAACTGTAGTTTTCAGAGTTCTAATGAACATCCCAATGGGCCTAAAAGGCTTCAATAAGAGATGAAAGGTTCCGGGTGAGAG
lincNMR_4	4 nmole Ultramer DNA Plate oligo	DST	90	/5Biosg/	/5Biosg/TCTTGCCTTTCTGAATTCTGAAAAAAGAGTGGTATTGGAATCTCTTCTTACCGGAACCCAGGAGAGGGCGAGCTGTGGTGCAGTCCTCAT
lincNMR_5	4 nmole Ultramer DNA Plate oligo	DST	90	/5Biosg/	/5Biosg/GGATTGTCGAAAAGGTGGCTCCCTTCAGACAGACCAAGCCCAATTCATGGCAGCGTTCCCAGCCCCAGTTTGAAGCTCAGTAAGGTGGTC
lincNMR_6	4 nmole Ultramer DNA Plate oligo	DST	90	/5Biosg/	/5Biosg/ACGTTTATTCTGCTTTGGTTCTTCTTAATCTGACCTCTATAGACTTCGCCACGATCCAAGGTGTAATTCCAACAGGCAAAAGAAGTCTAA
lincNMR_7	4 nmole Ultramer DNA Plate oligo	DST	90	/5Biosg/	/5Biosg/TCCTATCTCGTCCTTAATGTTCAAAACGCAGGGTATAGCAAAGCATATAGGAAGAGGTCGTCCTCACTCGTGAACTCAGCATCGGGTTCT
lincNMR_8	4 nmole Ultramer DNA Plate oligo	DST	90	/5Biosg/	/5Biosg/TCAGAGGGCTGTCCCATGGGCTCACTCTGCAACCAGGTGGAAGTCAACGTTGCCACGACAGGATTAAAGCAAGAAGAAACATTATGGGCC
lincNMR_9	4 nmole Ultramer DNA Plate oligo	DST	90	/5Biosg/	/5Biosg/TCTTCTTGTGATTGGATCTGTTTGAGGTCCTGGACGGAAAGGCTTGGACGAAGTCCTTGCAGACTCAGCATGGTTGTAAGCAGTATAATT
lincNMR_10	4 nmole Ultramer DNA Plate oligo	DST	90	/5Biosg/	/5Biosg/TTTTTCCACTTAACATGATTATTTTCCCAGTCATTTCATGTTCTTCAAAAACCCCGATGATAGGAATAATTTTCTCTTTCCTGAAATCTC
