# Supplementary material for: The lncRNA lincNMR regulates nucleotide metabolism via a YBX1 - RRM2 axis in cancer
Source: Nat Commun. 2020 Jun 25;11:3214. doi: 10.1038/s41467-020-17007-9 (PMC7316977; doi:10.1038/s41467-020-17007-9)
Supplement: Supplementary file 10 — Supplementary Data 8 [file 41467_2020_17007_MOESM10_ESM.xlsx]

## Sheet: S8
Supplementary Data 8: Sequences of all qPCR primers used for YBX1 ChIP
Name	Sequence (5'-3' direction)
RRM2.F	ATGGCGATGAATGGCGAGTT
RRM2.R	TGTTGCAGGAATAAGTGCCCA
TK1.F	GCTGACCTGGCGGGAGATTT
TK1.R	CGTCCATCGCCCTGATTTCC
TYMS.F	CGGTTGCTTCAGTGAGAACG
TYMS.R	TGCTGTTTGAGATCTGTTTCCT
