# Supplementary material for: The lncRNA lincNMR regulates nucleotide metabolism via a YBX1 - RRM2 axis in cancer
Source: Nat Commun. 2020 Jun 25;11:3214. doi: 10.1038/s41467-020-17007-9 (PMC7316977; doi:10.1038/s41467-020-17007-9)
Supplement: Supplementary file 11 — Supplementary Data 9 [file 41467_2020_17007_MOESM11_ESM.xlsx]

## Sheet: S9
Supplementary Data 9: Sequences of primers used for luciferase assay constructs
	Name	Sequence (5'-3' direction)
With restriction sites	RRM2.NotI.F	GCCGCGGCCGCACAGTGAGTTTAACAGGA
	RRM2.XhoI.R	GGCCTCGAGGCGATTGGAGCCCGCGGG
	TK1.XhoI.F	GCCCTCGAGGGCCGTCCCGCAGTAAGC
	TK1.NotI.R	GGCGCGGCCGCCTCGCTCCGCCCCTTTAA
	TYMS.NotI.F	GCCGCGGCCGCAACCTCTGCCTCCCAGGT
	TYMS.XhoI.R	GGCCTCGAGCGCTCCGCCTCTTCCTGC
Without restriction sites	RRM2.F	GCCGCACAGTGAGTTTAACAGGAGC
	RRM2.R	GCGATTGGAGCCCGCGGG
	TK1.F	GGCCGTCCCGCAGTAAGC
	TK1.R	CTCGCTCCGCCCCTTTAAACTTG
	TYMS.F	CCAACCACCTTGGGGACATGTT
	TYMS.R	GGCCAAGTGGCGCGGCGGGACG
