# Supplementary material for: The lncRNA lincNMR regulates nucleotide metabolism via a YBX1 - RRM2 axis in cancer
Source: Nat Commun. 2020 Jun 25;11:3214. doi: 10.1038/s41467-020-17007-9 (PMC7316977; doi:10.1038/s41467-020-17007-9)
Supplement: Supplementary file 12 — Supplementary Data 10 [file 41467_2020_17007_MOESM12_ESM.xlsx]

## Sheet: S10
Supplementary Data 10: Sequences of all mutagenesis primers used for generating YBX1 binding site mutations
Name	Sequence (5'-3' direction)
Cloning lincNMR.F	GAGCCTTCATTCAAACTAAAAG
Cloning lincNMR.R	TTATATATATAGTTCTCTTAATT
lincNMR-YBX1-Mut-A.F	AACAGATCCAATGTCAAGAAGAGAGA
lincNMR-YBX1-Mut-A.R	TCTCTCTTCTTGACATTGGATCTGTT
lincNMR-YBX1-Mut-B.F	AATTATTCCTATGTTCGGGGTTTTTG
lincNMR-YBX1-Mut-B.R	CAAAAACCCCGAACATAGGAATAATT
lincNMR-YBX1-Mut-C.F	GTTTTTGAAGAAGTTGAAATGACTGG
lincNMR-YBX1-Mut-C.R	CCAGTCATTTCAACTTCTTCAAAAAC
