# Supplementary material for: The lncRNA lincNMR regulates nucleotide metabolism via a YBX1 - RRM2 axis in cancer
Source: Nat Commun. 2020 Jun 25;11:3214. doi: 10.1038/s41467-020-17007-9 (PMC7316977; doi:10.1038/s41467-020-17007-9)
Supplement: Supplementary file 14 — Source Data [file 41467_2020_17007_MOESM14_ESM.zip]

Archive with 2 entries (2 files):
- Source Data.pptx
- Supplementary Data 11 - Source Data.xlsx
