# Supplementary material for: The lncRNA lincNMR regulates nucleotide metabolism via a YBX1 - RRM2 axis in cancer
Source: Nat Commun. 2020 Jun 25;11:3214. doi: 10.1038/s41467-020-17007-9 (PMC7316977; doi:10.1038/s41467-020-17007-9)
Supplement: Supplementary file 14 — Source Data [file 41467_2020_17007_MOESM14_ESM.zip › Supplementary Data 11 - Source Data.xlsx]

## Sheet: Figure 1a
HLE, Cell Titer Glo, 10 nM siPOOLs, 72 h post KD (n=4)
	Rep 1	Rep 2	Rep 3	Rep 4	AVE	SEM	TTEST
si-Neg Ctrl	1	1	1	1	1	0	-
si-RP11-51M18	0.608727	0.614237	0.547178	0.857922	0.657016	0.0686716	0.0154385
si-SFTA1P	0.731733	0.781384	0.696328	0.704082	0.728382	0.0192318	0.000768898
si-RP1-30G7	0.860604	0.879569	0.819304	0.876289	0.858942	0.0138454	0.00201524
si-lincNMR	0.432056	0.235628	0.248437	0.681596	0.399429	0.104208	0.0103826
si-TMPO-AS1	0.807981	0.753555	0.695206	0.910538	0.79182	0.0457836	0.019925
si-RP11-440L14	0.702955	0.574326	0.551948	0.969202	0.699608	0.0958259	0.0518733
si-CASC7	0.850902	0.753468	0.606021	0.852096	0.765622	0.058002	0.0272722
si-LINC00857	0.794277	0.566082	0.424884	0.896549	0.670448	0.107102	0.0542635
si-DANCR	0.615633	0.247928	0.197691	0.597403	0.414664	0.111303	0.0133951
si-HULC	0.689086	0.503664	0.406405	0.696215	0.573843	0.0714239	0.00941952
si-PLK1	0.149098	0.118904	0.0868206	0.127013	0.120459	0.0129007	6.95347e-06

## Sheet: Figure 1b
Liver Cancer Cell Lines_BrdU Assay, 10 nM siPOOLs, 72 h post KD (n=3)
HLE	Rep1	Rep2	Rep3	AVE	SEM	TTEST
si-Neg Ctrl	1	1	1	1	0	-
si-lincNMR-A	0.343991	0.388069	0.405189	0.379083	0.0182285	0.000860746
si-lincNMR-B	0.106625	0.278842	0.293347	0.226271	0.0599696	0.00595379
HLF	Rep1	Rep2	Rep3	AVE	SEM	TTEST
si-Neg Ctrl	1	1	1	1	0	-
si-lincNMR-A	0.463977	0.658625	0.722812	0.615138	0.0778186	0.0385365
si-lincNMR-B	0.127469	0.819512	0.417887	0.454956	0.200634	0.112994
FLC-4	Rep1	Rep2	Rep3	AVE	SEM	TTEST
si-Neg Ctrl	1	1	1	1	0	-
si-lincNMR-A	0.584724	0.595087	0.556378	0.57873	0.0115694	0.000753369
si-lincNMR-B	0.667773	0.614566	0.546241	0.609527	0.0351736	0.00801686
SNU-387	Rep1	Rep2	Rep3	AVE	SEM	TTEST
si-Neg Ctrl	1	1	1	1	0	-
si-lincNMR-A	0.446146	0.267794	0.392278	0.368739	0.0528139	0.00692704
si-lincNMR-B	0.634844	0.613875	0.673823	0.640847	0.0175637	0.00238298

## Sheet: Figure 1c
Cell proliferation assay to rescue lincNMR induced proliferation defect by overexpressing lincNMR in HLE and FLC-4 cells (n=5)
	siPOOL	Plasmid	Rep1	Rep2	Rep3	Rep4	Rep5	AVE	SEM	TTEST
HLE	si-Neg Ctrl	Empty	1	1	1	1	1	1	-	-
	si-lincNMR-A	Empty	0.803691	0.581311	0.893495	0.604855	0.564734	0.689617	0.066742	-
	si-lincNMR-A	lincNMR	1.03919	1.11441	1.02065	0.833239	0.728959	0.94729	0.0715655	0.0229407
	si-lincNMR-B	Empty	0.464363	0.392912	0.806337	0.487972	0.433867	0.51709	0.0740397	-
	si-lincNMR-B	lincNMR	1.12423	0.601	0.937754	0.654967	0.742825	0.812156	0.0967648	0.0370727
FLC4	si-Neg Ctrl	Empty	1	1	1	1	1	1	-	-
	si-lincNMR-A	Empty	0.628311	0.700129	0.769574	0.646282	0.789545	0.706768	0.0321363	-
	si-lincNMR-A	lincNMR	0.979259	0.784175	0.81776	0.981126	0.918162	0.896097	0.0408018	0.0416766
	si-lincNMR-B	Empty	0.482041	0.356036	0.260989	0.806596	0.923674	0.565867	0.128449	-
	si-lincNMR-B	lincNMR	0.720298	0.439091	0.518224	1.0338	0.932277	0.728737	0.114624	0.0301021

## Sheet: Figure 1d
Cell Cycle Analysis using PI Staining in HLE Cells after lincNMR knockdown
G0/G1Phase	Rep1	Rep2	Rep3	AVE	SEM	TTEST
si-Neg Ctrl	61.7	57.9	55.2	58.2667	1.88532	-
si-lincNMR-A	80.9	80.5	76.6	79.3333	1.37154	0.00125243
si-lincNMR-B	86.4	86.3	78.5	83.7333	2.61683	0.00204968
S Phase	Rep1	Rep2	Rep3	AVE	SEM	TTEST
si-Neg Ctrl	27.3	29.2	32.6	29.7	1.55027	-
si-lincNMR-A	13.9	12.5	16.5	14.3	1.17189	0.00184081
si-lincNMR-B	9.06	10.2	14.5	11.2533	1.65635	0.00126776
G2/M Phase	Rep1	Rep2	Rep3	AVE	SEM	TTEST
si-Neg Ctrl	9.62	10.9	10.9	10.4733	0.426667	-
si-lincNMR-A	3.69	4.5	4.41	4.2	0.25632	0.000688444
si-lincNMR-B	2.34	2.3	4	2.88	0.560119	0.000597494

## Sheet: Figure 1f
Quantification: SA-b-GAL stain
HLE, 10 nM siPOOLs, SA-b-GAL stain - 96 h after knockdown.
HLE
Senescent cells	Rep1	Rep2	Rep3	AVE	Norm to si-Neg Ctrl	SEM	TTEST
si-Neg Ctrl	1	1	1	1	1	0	-
si-lincNMR-A	36	58	39	44.3333	44.3333	6.88799	0.0243473
si-lincNMR-B	30	44	38	37.3333	37.3333	4.05518	0.0122288
FLC-4
Senescent cells	Rep1	Rep2	Rep3	AVE	Norm to si-Neg Ctrl	SEM	TTEST
si-Neg Ctrl	2	2	1	1.67	1	0.33	-
si-lincNMR-A	29	30	34	31	18.6	1.53	0.002
si-lincNMR-B	31	36	39	35.33	21.2	2.33	0.004
SNU-387
Senescent cells	Rep1	Rep2	Rep3	AVE	Norm to si-Neg Ctrl	SEM	TTEST
si-Neg Ctrl	3	2	1	2	1	0.57735	-
si-lincNMR-A	39	58	65	54	27	7.76745	0.0211039
si-lincNMR-B	20	37	21	26	13	5.50757	0.0481755

## Sheet: Figure 1g
RT-qPCR: Senescence Associated Secretary Phenotype (SASP)
HLE, 10 nM siPOOLs 72 h post KD (n=3)
SRSF4	Rep1	Rep2	Rep3	AVE	SEM	TTEST
si-Neg Ctrl	1	1	1	1	0	-
si-lincNMR-A	1	1	1	1	0	-
si-lincNMR-B	1	1	1	1	0	-
IL1a	Rep1	Rep2	Rep3	AVE	SEM	TTEST
si-Neg Ctrl	1	1	1	1	0	-
si-lincNMR-A	1.28963	1.28963	1.50473	1.36133	0.0716979	0.0371906
si-lincNMR-B	4.43081	4.43081	3.64783	4.16982	0.260992	0.00671113
IL1b	Rep1	Rep2	Rep3	AVE	SEM	TTEST
si-Neg Ctrl	1	1	1	1	0	-
si-lincNMR-A	4.19074	6.22087	4.47986	4.96382	0.634039	0.0246442
si-lincNMR-B	11.2295	23.3947	16.7338	17.1194	3.51707	0.044456
EDN	Rep1	Rep2	Rep3	Rep4	Rep5	Rep6	Rep7	AVE	SEM	TTEST
si-Neg Ctrl	1	1	1	1	1	1	1	1	0	-
si-lincNMR-A	1.67551	1.72024	1.08243	3.44885	1.24711	1.455	1.95297	1.79745	0.29695	0.0362716
si-lincNMR-B	2.78524	2.45603	1.96264	3.86793	0.874151	1.02048	1.56536	2.07597	0.399125	0.0357738
IGFBP7	Rep1	Rep2	Rep3	Rep4	Rep5	Rep6	Rep7	AVE	SEM	TTEST
si-Neg Ctrl	1	1	1	-	1	1	1	1	0	-
si-lincNMR-A	1.90628	1.13422	1.26559	-	1.88641	1.29331	1.73786	1.53728	0.140722	0.0123981
si-lincNMR-B	2.30651	1.21972	1.6589	-	1.17614	1.50541	1.1869	1.50893	0.178581	0.0358295

## Sheet: Figure 2a
LIHC	LIHC		BRCA	BRCA		LUAD	LUAD		LUSC	LUSC		BLCA	BLCA		CESC	CESC
N (n=50)	T (n=200)		N (n=105)	T (n=150)		N (n=58)	T (n=488)		N (n=17)	T (n=220)		N (n=30)	T (n=252)		N (n=3)	T (n=196)
0.1	1.12		0.0385203	1.09938		0.347973	3.93686		0.49035	2.92856		0	1.07328		0.290111	1.03171
0.05	0.66		0.058047	1.85349		0.384628	1.2364		0.423256	2.10402		0	0.021849		0.024203	3.31416
0	0.06		0.473797	2.06955		0.225817	6.65981		0.619392	0.876195		0.127052	1.96461		0.805428	0.816172
0.15	0.09		0.37886	1.12608		0.517962	11.9547		0.341181	0.704574		0.01456	2.72096			5.87016
0.1	0.31		0	2.14078		0.203852	1.07411		0.346603	0.427675		3.85021	3.46374			1.87614
0.07	0.15		0.533711	0.30595		0.481927	6.24419		0.277402	3.48442		1.67432	1.88278			1.24202
0.04	0.83		0.520211	2.11322		0.28839	5.49148		0.495072	4.86933		0.536128	2.03197			2.20499
0.14	0.61		0.908002	1.77618		0.224209	4.54009		0.51688	5.19038		7.21622	0.665801			5.1186
0.02	0.06		0.934042	2.04681		0.217923	0.631781		0.289327	1.20022		0.030056	3.43162			3.62503
0.03	2.03		0.640961	1.67314		0.41409	3.03007		0.218654	1.12766		0.187795	0.284705			2.68159
0.15	0.51		1.30868	0.593739		0.258519	8.2414		0.277106	0.780753		0.328591	1.19806			2.57049
0.05	0.05		1.73918	2.49644		0.296296	5.72944		0.231961	1.81194		0.534426	1.45178			4.98107
0.03	0.71		0	1.70285		0.244129	0.406578		0.267479	3.6375		1.45585	5.67094			1.42963
0.26	0.8		0.851249	2.40725		0.362774	5.40687		0.260073	0.993661		1.35665	0.70921			3.34362
0.17	3.44		0.019456	2.59386		0.172902	2.7501		0.465224	1.19638		1.15118	1.46693			5.67702
0.07	0.24		0.661224	1.46268		0.380164	4.97845		0.355895	0.771979		1.18527	1.8941			2.61275
0.07	1.27		1.02509	0.880529		0.414095	2.3079		0.317229	0.30646		0.94513	1.49864			0.957734
0.07	0.8		1.59211	0.764671		0.393001	1.65934			1.88394		0.557251	0.681826			2.41276
0.06	1.76		0.975399	1.6592		0.438728	1.64169			5.25432		0.347744	7.20093			1.54018
0.1	0.45		0.84862	2.81716		0.207122	2.48535			1.1638			1.19789			1.71517
0.09	2.03		1.1595	1.24858		0.523886	3.00711			1.66561			1.01374			7.40655
0	0.12		1.80778	1.67208		0.919216	1.44463			2.80003			10.151			6.37854
0.05	0.09		0.807981	2.71859		0.720062	4.60477			1.92904			2.1621			1.692
0.1	0.43		0.589167	2.55297		0.542916	1.76255			0.907571			5.04853			2.97113
0.06	0.57		0.682849	1.16878		0.40891	3.26401			1.55674			3.22265			3.75437
0.1	1.56		1.12252	4.07212		0.507477	3.4251			7.22539			2.18894			0.734244
0.17	1.07		0.755775	1.66337		0.3428	0.706256			2.40015			2.54271			0.178827
0.1	0.49		0.073502	3.04152		0.341946	2.20294			3.00477			4.30249			2.13164
0.1	0.99		1.00522	1.99942		0.36702	3.06009			9.80926			1.72021			2.26914
0.14	0.26		1.01698	0.934889		0.349938	7.05515			1.04089			0.129612			2.44495
0.09	0.7		1.02878	0.909601		0.384346	0.825248			0.623908			6.42619			0.597638
0.07	0.98		0.811344	2.04113		0.37009	6.18543			1.99836			1.93493			0.670415
0.06	0.54		1.03161	1.63399		0.295597	0.960811			1.53368			2.2863			2.47835
0.09	2.19		1.02412	1.26207		0.238206	2.8811			1.72631			1.99636			0.616066
0.03	1.84		0.985669	1.60546		0.336176	1.01199			0.717382			2.89481			1.66295
0.12	0.2		1.18877	0.963079		0.339271	5.44053			4.22746			1.81039			3.09206
0.11	0.51		1.15545	3.45559		0.695516	19.6375			0.874426			4.17041			1.0697
0.12	0.29		0.896755	1.74179		0.364017	7.10684			3.42188			4.28726			4.05848
0.03	0.94		1.28285	1.77947		0.524167	3.59256			0.407424			2.6692			2.42005
0.03	3.49		0.538692	1.41059		0.342226	0.854789			1.23153			2.41987			3.40297
0.12	0.56		1.59177	1.85462		0.671233	2.64633			7.07644			2.55374			7.20192
0.05	0.47		0.890299	0.690872		0.606821	2.21615			3.14687			2.41183			0.492404
0.17	0.9		0.7354	1.08844		0.443288	3.6749			2.03577			1.45162			1.69322
0.07	0.39		0.835485	1.41386		0.234646	3.50964			0.920903			1.20654			1.88509
0.09	6.9		0.646167	2.67581		0.785721	2.53433			2.33813			0.810097			0.846886
0.18	2.75		0.723083	1.19211		0.401692	9.30062			6.5585			1.98085			2.26763
0.05	1.13		0.414057	1.09048		0.412833	3.36321			2.55137			1.97273			6.94579
0.06	0.38		0.869082	1.30578		0.63621	1.31112			1.90532			4.71188			5.39581
0.03	0.23		0.42208	0.823412		0.599697	0.989431			0.616993			23.7066			7.49056
0.04	1.28		1.1562	1.41724		0.400952	3.2398			16.0793			0.896194			1.88416
	0.33		0.503837	1.47175		0.282973	8.89559			0.881956			1.65976			2.97082
	0.78		0.813321	1.07576		0.785463	1.77218			2.16933			0.938772			3.6295
	0.27		0.974402	0.681308		0.472715	1.24595			4.32458			0.992934			3.15983
	0.33		0.924495	3.40879		0.239933	2.81161			0.689018			1.67995			3.77858
	0.38		0.305506	1.58131		1.0004	1.54906			1.14157			4.56435			0.910989
	0.41		0.016401	1.02072		0.55131	2.33462			0.221855			2.44694			3.15416
	0.59		0.472264	1.30353		0.73309	0.953811			3.2203			4.30724			2.41946
	0.04		0.780275	0.319178		0.631962	8.70288			1.01193			1.18272			2.00303
	0.36		1.14383	0.560714			3.07528			0.408816			4.55947			2.32311
	0.1		0.96818	4.38138			4.6396			0.705174			1.67465			5.01309
	0.55		0.829366	1.39184			4.8717			1.59526			1.74513			1.66925
	0.07		0.443617	2.46491			2.83996			1.34242			2.14779			5.68273
	0.41		0.754385	1.17449			2.09712			1.60693			1.25608			2.47963
	0.06		1.00698	1.8397			0.500592			1.03926			1.26417			1.29537
	0.5		0.793274	0.792913			1.90659			3.37706			1.56956			2.64493
	0.31		0.733205	1.66602			0.997363			2.54633			4.51501			3.11586
	0.21		0.485888	1.39355			0.687082			3.28967			1.54144			1.84072
	1.14		0.914229	1.10056			0.290454			3.73117			1.90285			1.04212
	0.73		1.13277	2.93292			1.85525			1.90875			2.38631			2.05995
	1.97		0.454864	0.500836			0.512524			1.26723			2.90791			4.99655
	1.09		1.20045	2.33223			2.67514			3.28855			0.653088			4.77748
	0.19		0.733791	1.18249			1.81545			5.17621			6.09003			1.0452
	0.58		0.474013	0.971075			1.1019			2.26114			5.02621			1.73215
	1.43		1.1108	0.401826			0.814992			0.521499			3.96905			0.889877
	0.42		0.603003	0.6856			1.51771			3.00031			2.04875			4.5424
	0.12		0.609504	1.34362			2.50211			3.48724			6.87854			1.68497
	0.07		0.16247	1.9459			0.740542			0.749647			1.30024			1.63936
	0.32		0.835886	3.99361			2.62372			0.643053			0.682751			2.50523
	0.35		0.412238	0.998332			6.94475			1.00383			5.62244			2.15905
	0.42		0.912787	1.45527			12.8167			0.966549			0.797274			4.07708
	0.35		0.127531	1.70238			1.8474			4.14293			2.24397			3.83529
	0.2		0.031294	3.05328			1.06509			5.34138			2.89991			2.65784
	0.23		0.405054	0.831703			1.34407			1.23621			1.97823			5.58845
	0.02		0.526316	1.38588			2.89994			0.211555			0.816248			0.768816
	1.63		0.959294	1.065			2.496			1.72934			7.82921			5.23074
	0.12		1.23479	1.10066			3.36691			10.6278			2.39421			5.57363
	0.61		1.34027	2.23548			0.627798			0.816025			2.71516			3.08885
	0.62		0	0.703416			1.7212			0.777408			0.510541			2.9314
	0.64		0.701153	1.64786			3.48983			1.33775			1.25502			1.96714
	0.2		0.818951	2.46954			1.97887			0.574207			1.27002			7.50111
	0.33		0.529111	2.25182			3.43335			1.65911			2.53891			1.59312
	0.12		0.461637	1.51095			3.23712			5.35542			3.14561			4.11581
	0.54		0.439695	0.391687			1.34421			4.12663			2.0267			4.42903
	0.03		0.349011	0.888919			8.37318			5.84204			2.10655			3.26328
	0.06		0	1.51415			3.13982			1.15663			3.02001			1.69098
	0.74		0.275507	0.94932			1.59219			2.0383			1.02406			3.68567
	0.16		0.095075	1.28373			7.95151			1.35608			2.84531			9.74199
	0.64		0.261895	1.33592			3.34735			2.13765			1.49153			9.6728
	0.84		0.047267	2.48098			4.72844			5.10807			4.72495			0.648964
	0.5		0.216087	0.996809			2.89455			3.69538			4.28642			1.76341
	0.3		0	1.4283			5.95854			2.52523			3.33174			2.14566
	0.15		0.118401	0.965146			0.795354			0.447737			2.09387			0.482905
	0.19		0.023444	1.07946			2.20339			1.1197			3.03027			5.50123
	0.55		0.223421	1.29373			1.64392			2.24682			2.18318			2.15687
	0.08		0.435098	1.04222			6.0892			0.812624			1.46139			2.80223
	0.18			0.566129			1.12598			1.69787			1.34561			2.60051
	0.52			4.43046			1.80204			2.42829			0.723291			2.14485
	0.32			0.907766			3.80145			3.68754			2.8944			5.53295
	0.23			1.18012			0.453887			0.362218			0.93326			2.01483
	0.21			0.573105			12.492			3.81974			1.44139			3.10126
	0.14			2.66804			14.3539			3.12152			2.53909			5.8184
	0.64			1.92056			6.30728			0.615992			2.42788			1.48569
	0.27			0.60671			3.1624			3.83742			2.59865			8.4553
	0.3			1.9097			3.49645			3.16344			6.19395			5.16102
	0.48			0.987893			2.10312			1.93567			1.23336			5.97802
	0.46			3.88726			1.88435			4.95763			1.66579			1.23876
	0.38			2.34663			1.66611			1.37715			3.42082			1.12804
	1.09			1.00804			2.04029			2.27829			2.98363			2.15257
	0.29			2.24545			1.53274			3.76295			7.29649			2.34386
	0.91			2.95264			3.62057			5.78643			0.928323			0.522365
	0.16			1.12337			2.91653			1.61839			3.32991			1.69917
	0.58			1.72449			1.92066			0.725765			2.5547			4.516
	0.45			0.971305			2.06132			0.574136			9.05645			1.03735
	0.3			1.73247			4.67296			6.05216			2.37973			3.61887
	0.56			3.34402			2.07417			3.55508			7.68837			1.66941
	0.19			0.950832			3.11657			1.00923			2.96635			1.66847
	0.64			2.62476			1.17855			1.55448			2.53111			0.497961
	0.23			0.97046			1.27496			0.880312			1.38903			2.68297
	0.15			4.29233			0.656913			1.92276			0.665018			2.22529
	0.28			4.16083			3.11656			2.58249			1.21644			12.5513
	0.59			2.77401			3.85615			0.335279			3.84681			1.42102
	0.36			3.3948			1.77046			1.25381			5.7628			11.5407
	0.09			1.45284			3.75803			1.89892			3.02775			10.6375
	0.38			0.912235			3.02312			2.49707			3.975			1.24936
	0.9			0.90948			2.91405			3.40299			1.86672			8.26632
	0.07			0.988844			15.4647			0.680618			0.601639			0.534337
	0.63			2.42598			8.1679			2.94301			1.52384			3.03412
	0.9			0.341498			6.15157			0.620618			1.09759			7.82677
	1.17			0.603763			3.37642			1.97751			3.00495			1.74522
	1.74			0.421058			4.77142			1.79145			0.435268			4.00357
	0.66			0.829697			1.01559			1.95123			2.25055			8.41399
	1.96			1.17287			0.772465			1.64953			1.69317			1.11213
	0.4			1.88459			0.810558			5.00557			5.59347			2.31352
	0.13			0.915181			2.0985			3.6429			0.052653			2.04099
	0.76			1.24039			4.51195			1.52544			5.07733			1.38812
	0.33			3.09057			5.72103			0.298118			4.31552			1.5566
	0.71			1.99111			5.79098			0.801026			1.92515			0.997041
	0.13			5.91435			1.76395			1.51164			3.6486			4.7479
	0.16			2.43045			1.87933			0.296968			0.831955			1.36261
	0.15			0.553668			0.974279			0.743875			2.80846			0.945584
	0.19						6.46631			5.00734			4.07603			1.0633
	0.37						8.5133			0.547301			4.25665			1.35284
	0.18						2.27762			3.84185			1.92004			0.759455
	1.78						0.367079			1.02139			1.26385			1.42825
	0.17						14.8556			3.10808			1.00743			4.36873
	0.41						2.56693			1.69345			6.17708			4.79952
	0.25						1.31019			1.03965			3.02439			1.79944
	0.08						1.26791			0.890639			2.21541			7.49325
	0.31						1.84209			6.69727			2.99475			2.55825
	1.93						2.18562			0.840548			1.77525			5.70028
	0.33						3.87206			0.961699			2.18037			4.32315
	0.08						7.06653			0.215315			2.94264			2.9129
	3.34						7.71327			3.31602			2.29687			2.12876
	1.15						4.84579			4.23755			4.63234			2.98889
	0.29						9.83761			3.73355			3.74147			3.36602
	0.05						4.92648			2.03372			2.14144			1.51747
	0.15						1.39261			1.64926			0.159688			2.07574
	0.17						0.775742			0.548023			2.08525			3.35547
	0.28						11.2868			0.391319			1.52768			4.05546
	0.35						1.64904			2.91559			3.20471			1.6039
	0.37						0.874437			0.961521			19.9697			3.47644
	0.78						1.48244			0.940041			7.91381			1.72541
	0.01						1.64161			2.52781			1.02742			0.788313
	0.17						1.27207			1.4966			5.22067			7.11602
	1.83						0.751202			4.85796			5.19005			0.779032
	0.28						4.10691			0.274772			8.46696			6.18134
	0.24						1.35018			3.70963			6.33799			1.13083
	0.69						1.26168			1.42305			1.91978			1.25121
	1.05						6.30499			1.13629			1.53499			0.897688
	0.17						2.4315			2.35965			1.55428			1.40096
	0.27						2.88101			4.23792			3.77273			1.74681
	0.16						5.21499			2.95032			3.17824			2.15237
	0.72						4.81201			2.09633			1.7171			11.0556
	2.35						0.689118			1.26527			1.33402			2.91802
	1.05						6.00622			1.93853			3.61033			2.10071
	0.47						2.72323			1.09508			0.816593			2.13447
	0.34						22.3831			0.576474			6.10168			1.54351
	0.84						0.908641			5.30525			2.1043			1.7137
	0.8						4.49709			2.0072			1.9071			2.55014
	0.82						2.08463			2.8295			3.10984			0.788983
	0.37						1.33168			6.146			4.03796			11.2358
	0.28						6.11402			0.915857			1.87451			2.66223
	1.11						0.724849			2.07294			7.67041			2.38091
	0.59						2.50079			1.44673			1.50287			2.94489
	1.24						1.80536			3.03822			8.66156			0.67306
	1.28						1.33003			0.835712			1.26318			3.63175
	0.17						5.37587			0.538204			2.80681
	0.6						1.71107			0.812519			0.670932
	0.34						1.07929			6.50584			4.82523
	0.16						3.35049			2.12123			3.65607
							6.98395			1.94351			2.66369
							0.683678			1.03142			3.53479
							4.0293			2.76658			5.03802
							4.98067			1.62151			4.62464
							4.09718			0.579561			4.38853
							2.11235			0.567103			4.70117
							4.27609			1.84134			2.01099
							8.44952			5.97354			2.73983
							1.15363			1.582			1.62158
							0.842167			0.824192			2.41721
							23.1963			0.715962			2.23056
							2.2158			2.2096			4.46304
							14.5639			2.3836			2.57792
							4.68148			1.85873			15.8239
							1.58385			1.17578			2.36902
							4.53347			3.05974			2.15794
							3.19721			1.32481			1.66213
							1.3616			0.560393			1.2808
							0.662591			2.26749			1.21122
							2.7155			3.56024			1.27363
							11.4047						1.25209
							2.10361						4.26921
							4.35356						5.31773
							0.821566						3.10912
							2.39342						3.68604
							2.31624						1.94792
							2.58471						2.01146
							3.04734						2.77343
							2.2899						1.62913
							3.16848						1.82308
							9.27556						1.19224
							3.06255						1.93866
							3.40068						2.95047
							2.33837						1.73741
							4.30428						5.97408
							1.58545						2.15584
							1.70574						1.18596
							1.68477						1.29962
							2.71116						2.11262
							3.30404						1.81712
							0.933902						5.28588
							4.14384						2.68447
							13.7909						1.26225
							2.33173						0.712092
							4.78624						7.64578
							4.03049						3.601
							2.25129						3.33882
							1.9824						2.28873
							2.01172						1.69493
							10.1001						3.5203
							15.6207						1.52816
							4.70238						2.00916
							5.9928
							2.15259
							0.736415
							2.10061
							6.05191
							0.793401
							9.08981
							1.93798
							1.3487
							1.66331
							5.29657
							15.8258
							3.67096
							1.69762
							1.14724
							0.324657
							1.25249
							5.45791
							5.61567
							2.79092
							0.611797
							2.02609
							1.32622
							1.08094
							6.12828
							6.54887
							6.46196
							3.01243
							5.07642
							1.23097
							1.31584
							2.37466
							0.699343
							1.04623
							4.92254
							2.50027
							34.8328
							2.69505
							1.45691
							1.81479
							1.66204
							2.27215
							1.38572
							3.6651
							1.28407
							3.04355
							7.46013
							0.980631
							6.30283
							6.18742
							2.20753
							1.98192
							0.529486
							1.58238
							1.04448
							10.7601
							5.78574
							2.5738
							2.72085
							7.99505
							3.47557
							1.01641
							5.71561
							2.99835
							10.2089
							2.99189
							1.29694
							2.038
							2.45696
							1.78515
							1.22799
							2.05676
							2.36967
							4.65325
							1.92508
							1.05491
							3.80671
							2.78838
							3.515
							1.25581
							1.96394
							2.70709
							1.58408
							2.82239
							3.01777
							3.42525
							0.833094
							2.34703
							0.914631
							1.68754
							1.67795
							2.24715
							0.171228
							1.03207
							7.50346
							7.24953
							7.69994
							4.92167
							3.38653
							10.5615
							5.03266
							0.42636
							1.86009
							1.18023
							3.32064
							1.61356
							0.870379
							1.05076
							2.75467
							1.00593
							2.10804
							0.533775
							3.25432
							7.29698
							2.61501
							1.05529
							3.42831
							1.30773
							4.25971
							3.21548
							3.98692
							1.31117
							0
							1.98803
							1.90213
							1.85113
							3.05852
							2.6535
							4.09956
							3.28239
							3.6509
							5.62243
							3.09309
							0.449069
							1.57395
							2.54151
							1.91337
							2.33784
							2.53384
							2.31577
							3.9941
							4.28052
							0.152026
							1.23911
							2.33673
							0.724831
							0.927854
							6.7289
							2.10921
							2.11292
							0.722322
							2.77688
							5.11312
							6.80188
							1.99903
							1.30442
							10.3533
							5.91756
							4.41855
							1.7696
							1.92513
							1.57274
							0.601919
							0.210949
							6.2276
							3.29054
							3.60539
							4.80511
							3.75184
							0.469194
							0.864603
							0.510414
							1.17919
							1.34776
							3.99887
							1.33265
							1.65099
							0.701328
							1.16832
							1.0179
							3.71921
							2.7978
							0.615823
							3.12403
							3.77047
							1.10212
							2.22827
							1.07348
							4.43441
							1.03656
							0.946971
							1.82308
							6.27037
							2.58915
							0.951145
							2.86399
							1.96319
							1.48216
							1.60897
							6.19642
							2.43889
							6.26379
							2.52666
							1.64444
							11.6219
							0.768899
							4.64188
							2.27857
							7.65327
							5.16437
							6.27807
							4.08632
							6.08921
							6.27146
							3.1561
							5.36627
							0.909892
							5.75171
							20.7163
							3.64821
							2.62399
							1.91259
							1.79275
							3.16527
							3.65936
							1.78162
							1.75642
							3.0444
							1.27502
							4.37707
							1.66448
							1.95973
							2.14627
							0.923746
							3.47652
							6.42377

## Sheet: Figure 2b
BrdU Assay at multiple timepoints after lincNMR knockdown
Day3	Rep1	Rep2	Rep3	AVE	SEM	TTEST
si-Neg Ctrl	1	1	1	1	0	-
si-lincNMR-A	0.618857	0.528349	0.569189	0.572131	0.026169	0.00371984
si-lincNMR-B	0.343553	0.356276	0.30716	0.335663	0.0147172	0.000490401
Day4	Rep1	Rep2	Rep3	AVE	SEM	TTEST
si-Neg Ctrl	1	1	1	1	0	-
si-lincNMR-A	0.526399	0.592172	0.514705	0.544425	0.0241106	0.00278919
si-lincNMR-B	0.249982	0.370657	0.548124	0.389588	0.0865853	0.0195331
Day5	Rep1	Rep2	Rep3	AVE	SEM	TTEST
si-Neg Ctrl	1	1	1	1	0	-
si-lincNMR-A	0.560796	0.565201	0.569561	0.565186	0.00253025	3.38608e-05
si-lincNMR-B	0.292239	0.423742	0.272036	0.329339	0.0475605	0.00499143
Day6	Rep1	Rep2	Rep3	AVE	SEM	TTEST
si-Neg Ctrl	1	1	1	1	0	-
si-lincNMR-A	0.677068	0.595418	0.398246	0.55691	0.0827598	0.0331609
si-lincNMR-B	0.404043	0.44121	0.239339	0.361531	0.0620308	0.0093076
Day7	Rep1	Rep2	Rep3	AVE	SEM	TTEST
si-Neg Ctrl	1	1	1	1	0	-
si-lincNMR-A	0.793819	0.621933	0.601057	0.67227	0.0610727	0.0330163
si-lincNMR-B	0.582783	0.59712	0.301389	0.493764	0.0962763	0.0343177

## Sheet: Figure 2d
Quantification CAM Assay: Tumor weight in miligram (mg).
si-Neg Ctrl (n=24)	si-lincNMR-A (n=27)	si-lincNMR-B (n=29)
19.7	6.5	13.7
26.1	15.5	3.6
18.2	15	5.7
16.5	10.5	7
19.5	9	8.1
13.9	12	9.9
15.7	5.4	10.9
11.7	14.7	4.6
12	8.3	1.01
11.9	3.3	3.4
8.2	9.2	1.6
21.2	10.4	10.3
10.2	13.3	12.1
16.4	12.8	6.8
19.3	12.9	10.2
17.5	2.7	10.7
13.8	9.2	8.7
27.3	4.5	11
20.2	10	11.4
15.9	7.3	6.5
2.5	17.8	11
17.5	10.7	10.7
19.9	4.7	4.3
20.2	5	9.9
	9.4	3.6
	3.3	10.4
	2.1	7.7
		8.1
		4

## Sheet: Figure 3c
BrdU Assay after mutations in YBX1 binding sites in lincNMR in HLE cells (n = 4)
		Rep1	Rep2	Rep3	Rep4	AVE	SEM	TTEST
si-Neg Ctrl	Empty	1	1	1	1	1	0
si-lincNMR-A	Empty	0.685878	0.612191	0.558483	0.632666	0.622305	0.0263383
	lincNMR WT	0.908962	0.729264	0.686363	0.756328	0.770229	0.0484352
	lincNMR-MUT-YBX1-Site A	0.601844	0.449081	0.662969	0.430619	0.536128	0.0570939	0.0204096
	lincNMR-MUT-YBX1-Site B	0.906467	0.388574	0.681976	0.626429	0.650862	0.106338	0.346404
	lincNMR-MUT-YBX1-Site C	0.791843	0.726086	0.687697	0.571883	0.694377	0.046147	0.300129
si-lincNMR-B	Empty	0.711686	0.408726	0.627419	0.584437	0.583067	0.0638402
	lincNMR WT	0.80177	0.729192	0.729192	0.762383	0.755635	0.0172541
	lincNMR-MUT-YBX1-Site A	0.547137	0.310737	0.466036	0.473212	0.44928	0.0496854	0.00112629
	lincNMR-MUT-YBX1-Site B	0.749049	0.49431	0.573581	0.513701	0.58266	0.0579718	0.0288096
	lincNMR-MUT-YBX1-Site C	0.836192	0.856462	0.74638	0.615707	0.763685	0.0548192	0.89318

[truncated: 39 more sheets: Figure 3d, Figure 3e, Figure 3f, Figure 3g, Figure 4d, Figure 4f, Figure 5a, Figure 5b, Figure 5d, Figure 5f, Figure 6d, Figure 6e, Figure 7a, Figure 7b, Figure 7c, Figure 7d, Figure 7f, Figure S1e, Figure S1f, Figure S2a …]
